# Supplementary material for: Caffeine-mediated CD39+ Treg activation via the CD39-adenosine receptor pathway is a novel risk factor for pulmonary tuberculosis
Source: Front Immunol. 2026 Apr 20;17:1784235. doi: 10.3389/fimmu.2026.1784235 (PMC13135997; doi:10.3389/fimmu.2026.1784235)
Supplement: Supplementary file 2 [file Table1.xlsx]

## Sheet: Table S1
id.exposure	exposure	id.outcome	outcome	method	nsnp	b	se	pval	pve
M00569	caffeine	PTB	PTB	Inverse variance weighted	11	1.16175	0.35022	0.000909216	0.583578
M32492	caprylate (8:0)	PTB	PTB	Inverse variance weighted	45	2.30289	0.831718	0.0056256	1.95518
M35626	1-myristoylglycerophosphocholine	PTB	PTB	Inverse variance weighted	6	2.81662	1.0692	0.00843032	0.251746
M34453	X-12776	PTB	PTB	Inverse variance weighted	3	10.3365	3.93573	0.0086314	0.128755
M12593	X-02973	PTB	PTB	Inverse variance weighted	25	4.27288	1.73861	0.0139853	1.07926
M32757	X-11440	PTB	PTB	Inverse variance weighted	17	1.00591	0.412095	0.0146483	1.28123
M18369	gamma-glutamylleucine	PTB	PTB	Inverse variance weighted	37	2.74356	1.12704	0.0149205	1.57414
M32838	X-11521	PTB	PTB	Inverse variance weighted	11	2.00176	0.884647	0.0236495	0.502646
M01604	urate	PTB	PTB	Weighted median	20	5.11718	2.28296	0.0249955	1.30863
M35626	1-myristoylglycerophosphocholine	PTB	PTB	Weighted median	6	2.96886	1.33247	0.025875	0.251746
M34527	X-12844	PTB	PTB	Weighted median	16	2.88196	1.29895	0.0265086	0.823873
M32759	X-11442	PTB	PTB	Inverse variance weighted	17	-0.92461	0.420967	0.0280636	1.19908
M01604	urate	PTB	PTB	Inverse variance weighted	20	3.4068	1.56727	0.0297267	1.30863
M33150	X-11805	PTB	PTB	Inverse variance weighted	10	-0.520244	0.243598	0.0327066	0.414386
M35137	N2,N2-dimethylguanosine	PTB	PTB	MR Egger	57	-2.47818	1.1376	0.0336784	2.50743
M34453	X-12776	PTB	PTB	Weighted median	3	10.3862	4.95712	0.036153	0.128755
M35439	glutaroyl carnitine	PTB	PTB	Inverse variance weighted	33	-1.43874	0.69286	0.0378453	2.4437
M37058	succinylcarnitine	PTB	PTB	MR Egger	42	-4.578	2.14086	0.0386446	2.35496
M00569	caffeine	PTB	PTB	Weighted median	11	0.947941	0.459267	0.0390148	0.583578
M21184	1-oleoylglycerol (1-monoolein)	PTB	PTB	Weighted median	16	-1.84274	0.898201	0.0402096	0.717243
M33955	1-palmitoylglycerophosphocholine	PTB	PTB	Inverse variance weighted	33	2.82027	1.39206	0.0427683	1.42881
M27716	bilirubin (Z,Z)	PTB	PTB	MR Egger	9	-1.36899	0.556471	0.0434567	0.915856
M18357	glycylvaline	PTB	PTB	Inverse variance weighted	7	-1.29882	0.652849	0.0466506	0.293089
M34481	X-12798	PTB	PTB	Inverse variance weighted	10	-1.20369	0.60573	0.0469041	1.28969
M33507	X-12092	PTB	PTB	Inverse variance weighted	21	-0.475864	0.239694	0.0471115	1.81496
M33488	lathosterol	PTB	PTB	Weighted median	17	1.52623	0.770327	0.0475609	0.750352
M18369	gamma-glutamylleucine	PTB	PTB	MR Egger	37	5.09977	2.48359	0.0475667	1.57414
M35678	hexadecanedioate	PTB	PTB	Simple mode	24	-2.27984	1.08982	0.0476778	1.43896
M33488	lathosterol	PTB	PTB	Inverse variance weighted	17	1.08024	0.545802	0.0477958	0.750352
M32838	X-11521	PTB	PTB	MR Egger	11	5.01029	2.20075	0.0488314	0.502646
M33683	X-12261	PTB	PTB	Weighted median	11	0.694365	0.354441	0.0501077	0.478541
M32388	dodecanedioate	PTB	PTB	Inverse variance weighted	7	-1.77266	0.904876	0.0501117	0.324552
M33666	X-12244--N-acetylcarnosine	PTB	PTB	Weighted median	23	2.54154	1.29748	0.0501318	1.3024
M33380	X-12029	PTB	PTB	MR Egger	39	6.59286	3.25664	0.0501886	1.65974
M35327	X-13549	PTB	PTB	MR Egger	19	-12.1788	5.84724	0.0526805	0.831336
M22032	X-08766	PTB	PTB	Inverse variance weighted	16	-1.83689	0.95036	0.0532562	0.668675
M36115	X-14189--leucylalanine	PTB	PTB	Weighted mode	13	1.06085	0.496158	0.0537697	0.699971
M32553	phenol sulfate	PTB	PTB	Weighted median	17	-1.78206	0.927568	0.0547049	0.732023
M01604	urate	PTB	PTB	Weighted mode	20	4.24588	2.07715	0.055057	1.30863
M36850	taurolithocholate 3-sulfate	PTB	PTB	MR Egger	10	2.38033	1.07247	0.0572286	0.426812
M34283	asparagine	PTB	PTB	MR Egger	42	-3.83649	1.96266	0.0576281	2.05724
M33666	X-12244--N-acetylcarnosine	PTB	PTB	Weighted mode	23	3.60982	1.80306	0.0577588	1.3024
M18369	gamma-glutamylleucine	PTB	PTB	Weighted median	37	3.21508	1.70653	0.0595664	1.57414
M36115	X-14189--leucylalanine	PTB	PTB	MR Egger	13	1.35091	0.646365	0.0606388	0.699971
M32346	glycochenodeoxycholate	PTB	PTB	Inverse variance weighted	14	0.698684	0.37454	0.0621186	0.619644
M33955	1-palmitoylglycerophosphocholine	PTB	PTB	MR Egger	33	8.41392	4.3498	0.0622459	1.42881
M01358	stearate (18:0)	PTB	PTB	Weighted median	43	3.08983	1.65913	0.0625577	1.97337
M19934	myo-inositol	PTB	PTB	Inverse variance weighted	39	1.77868	0.960393	0.0640209	1.82228
M22481	X-08988	PTB	PTB	Weighted median	33	-1.97279	1.0681	0.0647465	1.63255
M33194	X-11849	PTB	PTB	Weighted median	13	-0.70066	0.379464	0.0648269	0.548078
M34327	X-12717	PTB	PTB	Weighted median	9	-0.977966	0.532085	0.0660644	0.380346
M32795	X-11478	PTB	PTB	MR Egger	12	1.98093	0.963962	0.0669466	0.671857
M32740	X-11423--O-sulfo-L-tyrosine	PTB	PTB	Weighted median	49	-2.85167	1.56917	0.0691695	2.23703
M33653	X-12231	PTB	PTB	Inverse variance weighted	13	-1.2742	0.702337	0.0696424	0.550619
M36589	X-14662	PTB	PTB	Inverse variance weighted	18	-0.548469	0.302984	0.070261	0.784252
M01358	stearate (18:0)	PTB	PTB	Inverse variance weighted	43	2.22912	1.24063	0.0723722	1.97337
M22116	4-methyl-2-oxopentanoate	PTB	PTB	MR Egger	14	10.6398	5.45756	0.0749855	0.648205
M33971	10-heptadecenoate (17:1n7)	PTB	PTB	MR Egger	5	26.7987	10.1016	0.0768022	0.202977
M32762	X-11445--5-alpha-pregnan-3beta,20alpha-disulfate	PTB	PTB	Inverse variance weighted	15	-0.639622	0.363111	0.0781528	0.723527
M01123	inosine	PTB	PTB	Weighted mode	11	-0.56971	0.293932	0.0813177	0.526808
M22189	palmitoylcarnitine	PTB	PTB	Inverse variance weighted	8	-2.1344	1.22477	0.0813883	0.332768
M34419	1-linoleoylglycerophosphocholine	PTB	PTB	MR Egger	15	-6.73085	3.57147	0.0820345	0.662825
M32553	phenol sulfate	PTB	PTB	Weighted mode	17	-2.11947	1.15135	0.0842631	0.732023
M33961	1-stearoylglycerophosphocholine	PTB	PTB	Inverse variance weighted	13	-1.80184	1.04524	0.0847343	0.538976
M34527	X-12844	PTB	PTB	Inverse variance weighted	16	1.59932	0.929738	0.0853991	0.823873
M36230	X-14304--leucylalanine	PTB	PTB	MR Egger	19	2.97681	1.63271	0.0859022	0.895547
M34416	1-stearoylglycerophosphoethanolamine	PTB	PTB	Weighted mode	14	-3.35975	1.8193	0.0876701	0.651694
M33666	X-12244--N-acetylcarnosine	PTB	PTB	Inverse variance weighted	23	1.55011	0.908335	0.0879073	1.3024
M34338	X-12728	PTB	PTB	Simple mode	43	-0.167578	0.0959492	0.0880299	2.06625
M34322	X-12712	PTB	PTB	Weighted median	40	0.30243	0.177427	0.0882805	1.77255
M34527	X-12844	PTB	PTB	Weighted mode	16	3.27279	1.79551	0.0883323	0.823873
M33751	X-12329	PTB	PTB	MR Egger	28	-0.204693	0.115659	0.088489	1.18859
M17799	ibuprofen	PTB	PTB	MR Egger	121	0.468315	0.273429	0.089363	6.0063
M35678	hexadecanedioate	PTB	PTB	Weighted mode	24	-0.95947	0.54103	0.0894041	1.43896
M01123	inosine	PTB	PTB	Weighted median	11	-0.606001	0.356856	0.0894764	0.526808
M33683	X-12261	PTB	PTB	Weighted mode	11	0.626736	0.33547	0.0912727	0.478541
M32616	X-11299	PTB	PTB	Inverse variance weighted	12	-0.813734	0.485645	0.0938218	0.498526
M33420	gamma-tocopherol	PTB	PTB	Inverse variance weighted	13	1.01606	0.607626	0.0944893	0.548249
M32197	3-(4-hydroxyphenyl)lactate	PTB	PTB	MR Egger	23	-5.33194	3.05132	0.095174	1.02945
M33627	X-12206	PTB	PTB	MR Egger	10	-7.09474	3.7552	0.0955271	0.413516
M21188	1-stearoylglycerol (1-monostearin)	PTB	PTB	Weighted median	23	2.65991	1.59643	0.0956802	1.00137
M36230	X-14304--leucylalanine	PTB	PTB	Inverse variance weighted	19	-0.853836	0.513654	0.0964567	0.895547
M18357	glycylvaline	PTB	PTB	Weighted median	7	-1.31749	0.79302	0.0966415	0.293089
M18281	2-hydroxyhippurate (salicylurate)	PTB	PTB	Weighted mode	13	0.378225	0.209881	0.0966884	0.55685
M01573	guanosine	PTB	PTB	Inverse variance weighted	13	1.03109	0.621047	0.0968639	0.548221
M15122	glycerol	PTB	PTB	Simple mode	18	4.52831	2.57909	0.0971262	0.797577
M00054	tryptophan	PTB	PTB	Weighted median	189	2.99439	1.80554	0.0972281	8.88511
M02137	biliverdin	PTB	PTB	Weighted median	15	-0.928075	0.561459	0.0983372	1.21972
M31548	DSGEGDFXAEGGGVR*	PTB	PTB	MR Egger	13	4.48919	2.49064	0.0989151	0.536946
M27728	glycerol 2-phosphate	PTB	PTB	Weighted mode	31	-2.37948	1.40146	0.0998853	1.33283
M34416	1-stearoylglycerophosphoethanolamine	PTB	PTB	Weighted median	14	-2.02038	1.22829	0.0999961	0.651694
M32847	X-11530	PTB	PTB	MR Egger	12	-1.34555	0.743597	0.100481	1.02161
M34456	gamma-glutamylisoleucine*	PTB	PTB	MR Egger	26	-3.74563	2.19285	0.100521	1.09169
M33150	X-11805	PTB	PTB	Simple mode	10	-1.60111	0.878572	0.101715	0.414386
M21184	1-oleoylglycerol (1-monoolein)	PTB	PTB	Inverse variance weighted	16	-1.03319	0.632709	0.102476	0.717243
M33637	X-12216	PTB	PTB	Inverse variance weighted	10	-0.969515	0.594652	0.103019	0.40148
M35472	2-tetradecenoyl carnitine	PTB	PTB	Weighted mode	19	1.46834	0.858352	0.104325	0.848982
M32740	X-11423--O-sulfo-L-tyrosine	PTB	PTB	MR Egger	49	-5.64143	3.41794	0.105501	2.23703
M01107	allantoin	PTB	PTB	Inverse variance weighted	19	1.0517	0.65066	0.106017	0.813087
M34416	1-stearoylglycerophosphoethanolamine	PTB	PTB	Simple mode	14	-3.70557	2.13617	0.106428	0.651694
M35626	1-myristoylglycerophosphocholine	PTB	PTB	Weighted mode	6	2.97971	1.51591	0.106518	0.251746
M33666	X-12244--N-acetylcarnosine	PTB	PTB	Simple mode	23	3.77378	2.24366	0.106716	1.3024
M33415	X-12063	PTB	PTB	Inverse variance weighted	16	0.553953	0.344032	0.107359	1.70586
M33138	X-11793--oxidized bilirubin*	PTB	PTB	Weighted median	14	-1.07474	0.66783	0.107551	1.06976
M32418	myristoleate (14:1n5)	PTB	PTB	Simple mode	15	3.45889	2.0121	0.107629	0.712325
M35137	N2,N2-dimethylguanosine	PTB	PTB	Weighted mode	57	-1.79866	1.10257	0.10843	2.50743
M33173	2-hydroxyacetaminophen sulfate*	PTB	PTB	Inverse variance weighted	46	0.0512001	0.0319336	0.108861	2.28936
M22177	levulinate (4-oxovalerate)	PTB	PTB	Weighted mode	58	-4.76145	2.92774	0.109398	2.57532
M32847	X-11530	PTB	PTB	Weighted median	12	-0.901993	0.563503	0.109446	1.02161
M35628	1-oleoylglycerophosphoethanolamine	PTB	PTB	Inverse variance weighted	9	-2.4431	1.52678	0.109561	0.411226
M33194	X-11849	PTB	PTB	Inverse variance weighted	13	-0.438512	0.274688	0.110399	0.548078
M12774	X-03094	PTB	PTB	MR Egger	31	4.1007	2.49334	0.110838	1.56398
M34289	X-12680	PTB	PTB	MR Egger	14	3.04924	1.77167	0.110884	0.596094
M01604	urate	PTB	PTB	MR Egger	20	5.26993	3.15829	0.112497	1.30863
M32838	X-11521	PTB	PTB	Weighted median	11	2.017	1.27124	0.112592	0.502646
M34106	bilirubin (E,Z or Z,E)*	PTB	PTB	Weighted mode	16	-1.3449	0.799416	0.113195	0.975223
M32586	bilirubin (E,E)*	PTB	PTB	Weighted median	9	-0.79502	0.502276	0.113459	0.825627
M34539	X-12855	PTB	PTB	Inverse variance weighted	20	-0.789549	0.499544	0.113983	0.886468
M18283	X-05426	PTB	PTB	MR Egger	10	-3.58643	2.03595	0.116172	0.439931
M02734	gamma-glutamyltyrosine	PTB	PTB	Weighted median	43	-2.74285	1.74602	0.116202	1.96296
M36738	gamma-glutamylglutamate	PTB	PTB	Inverse variance weighted	10	-1.02676	0.653689	0.116248	0.452001
M27728	glycerol 2-phosphate	PTB	PTB	MR Egger	31	-1.97216	1.21819	0.116289	1.33283
M34481	X-12798	PTB	PTB	Weighted median	10	-1.03128	0.657287	0.116648	1.28969
M32553	phenol sulfate	PTB	PTB	Simple mode	17	-2.35552	1.42213	0.117131	0.732023
M01558	4-acetamidobutanoate	PTB	PTB	Inverse variance weighted	34	1.86218	1.18908	0.117333	1.76044
M33801	ADpSGEGDFXAEGGGVR*	PTB	PTB	Weighted median	7	1.34035	0.858618	0.118511	0.433646
M32758	X-11441	PTB	PTB	Weighted mode	13	-1.0197	0.613596	0.122423	1.03016
M21630	X-08402	PTB	PTB	Weighted mode	21	1.88144	1.16758	0.122763	1.38303
M22177	levulinate (4-oxovalerate)	PTB	PTB	Simple mode	58	-5.0709	3.23832	0.122906	2.57532
M32847	X-11530	PTB	PTB	Weighted mode	12	-0.963201	0.576559	0.122976	1.02161
M33751	X-12329	PTB	PTB	Inverse variance weighted	28	-0.134879	0.0874532	0.123	1.18859
M35326	X-13548	PTB	PTB	MR Egger	43	4.96029	3.15853	0.123998	1.91521
M15778	benzoate	PTB	PTB	Weighted median	41	2.60769	1.69612	0.124185	1.79292
M34314	X-12704	PTB	PTB	Simple mode	10	-1.60218	0.94521	0.124305	0.41328
M32328	hexanoylcarnitine	PTB	PTB	Weighted median	17	1.44573	0.941215	0.124532	1.2939
M35678	hexadecanedioate	PTB	PTB	Weighted median	24	-0.855127	0.556828	0.12461	1.43896
M21188	1-stearoylglycerol (1-monostearin)	PTB	PTB	Weighted mode	23	2.99752	1.87985	0.12508	1.00137
M34106	bilirubin (E,Z or Z,E)*	PTB	PTB	Weighted median	16	-1.06849	0.697051	0.125308	0.975223
M35628	1-oleoylglycerophosphoethanolamine	PTB	PTB	Weighted median	9	-2.60498	1.70043	0.125533	0.411226
M32675	C-glycosyltryptophan*	PTB	PTB	Weighted median	22	-4.1325	2.6995	0.125809	0.971922
M33883	X-12441--12-hydroxyeicosatetraenoate (12-HETE)	PTB	PTB	MR Egger	14	1.44186	0.881062	0.127674	0.718199
M35718	dihomo-linolenate (20:3n3 or n6)	PTB	PTB	MR Egger	23	-4.61243	2.91113	0.128045	1.13184
M34221	X-12627	PTB	PTB	Inverse variance weighted	11	1.20749	0.795178	0.128883	0.467367
M35472	2-tetradecenoyl carnitine	PTB	PTB	Simple mode	19	1.74507	1.0994	0.129857	0.848982
M33163	X-11818	PTB	PTB	Weighted median	19	2.08705	1.37959	0.13033	0.839145
M32328	hexanoylcarnitine	PTB	PTB	Inverse variance weighted	17	1.01768	0.673346	0.130693	1.2939
M33084	ADSGEGDFXAEGGGVR*	PTB	PTB	Weighted mode	10	-1.19614	0.720411	0.131213	0.533042
M27531	hyodeoxycholate	PTB	PTB	Inverse variance weighted	17	-0.518039	0.343321	0.131323	0.759542
M35240	X-13477	PTB	PTB	Weighted median	7	3.80307	2.52234	0.131618	0.282535
M27256	X-10500	PTB	PTB	Inverse variance weighted	36	-1.92522	1.27919	0.132315	1.55327
M01358	stearate (18:0)	PTB	PTB	Weighted mode	43	3.94511	2.57312	0.132724	1.97337
M01361	pentadecanoate (15:0)	PTB	PTB	Simple mode	19	4.43006	2.81575	0.133059	0.822289
M33137	X-11792	PTB	PTB	MR Egger	15	-1.51155	0.944429	0.133501	0.808915
M18283	X-05426	PTB	PTB	Weighted mode	10	-2.07378	1.25778	0.133599	0.439931
M32759	X-11442	PTB	PTB	Weighted median	17	-0.801361	0.534243	0.133616	1.19908
M22175	aspartylphenylalanine	PTB	PTB	Simple mode	6	-3.04263	1.70273	0.133997	0.372724
M27716	bilirubin (Z,Z)	PTB	PTB	Weighted mode	9	-0.585532	0.351173	0.134001	0.915856
M33488	lathosterol	PTB	PTB	Weighted mode	17	1.61628	1.02662	0.134966	0.750352
M33084	ADSGEGDFXAEGGGVR*	PTB	PTB	Weighted median	10	-1.07484	0.721699	0.136403	0.533042
M02137	biliverdin	PTB	PTB	Inverse variance weighted	15	-0.791653	0.531782	0.136572	1.21972
M33610	X-12189	PTB	PTB	Weighted mode	28	0.306371	0.199774	0.136767	1.26841
M32755	X-11438	PTB	PTB	Inverse variance weighted	24	-0.904466	0.608037	0.136878	1.06718
M34327	X-12717	PTB	PTB	Weighted mode	9	-1.19122	0.722356	0.137742	0.380346
M27278	X-10510	PTB	PTB	Weighted mode	22	3.08853	2.00494	0.138382	1.18518
M27716	bilirubin (Z,Z)	PTB	PTB	Weighted median	9	-0.543038	0.366868	0.138819	0.915856
M33955	1-palmitoylglycerophosphocholine	PTB	PTB	Weighted median	33	3.11737	2.10817	0.139218	1.42881
M34481	X-12798	PTB	PTB	Weighted mode	10	-1.05049	0.651221	0.141178	1.28969
M34112	X-12544	PTB	PTB	Inverse variance weighted	18	0.681305	0.463334	0.141443	0.765182
M01303	malate	PTB	PTB	Weighted median	17	2.64389	1.79912	0.141684	0.774098
M01358	stearate (18:0)	PTB	PTB	Simple mode	43	4.60238	3.07387	0.141803	1.97337
M01640	ascorbate (Vitamin C)	PTB	PTB	Weighted median	14	0.471755	0.32117	0.14187	0.615369
M18283	X-05426	PTB	PTB	Inverse variance weighted	10	-0.987681	0.673225	0.142352	0.439931
M33683	X-12261	PTB	PTB	Inverse variance weighted	11	0.46301	0.316004	0.142866	0.478541
M33391	X-12040	PTB	PTB	MR Egger	16	-0.318819	0.206021	0.144045	0.71968
M33610	X-12189	PTB	PTB	Weighted median	28	0.242883	0.166427	0.144457	1.26841
M36589	X-14662	PTB	PTB	MR Egger	18	-0.776523	0.506728	0.144951	0.784252
M32759	X-11442	PTB	PTB	Weighted mode	17	-0.812433	0.530411	0.145127	1.19908
M15778	benzoate	PTB	PTB	Weighted mode	41	4.21094	2.83783	0.145684	1.79292
M36756	leucylleucine	PTB	PTB	MR Egger	11	-5.11173	3.21716	0.146548	0.478335
M35754	X-13859	PTB	PTB	Simple mode	43	-4.67125	3.15808	0.146565	1.92992
M21630	X-08402	PTB	PTB	Weighted median	21	1.67995	1.15849	0.147023	1.38303
M32328	hexanoylcarnitine	PTB	PTB	Weighted mode	17	1.40307	0.920852	0.147112	1.2939
M22116	4-methyl-2-oxopentanoate	PTB	PTB	Weighted median	14	3.18309	2.20165	0.148241	0.648205
M21049	1,6-anhydroglucose	PTB	PTB	Simple mode	15	1.58373	1.03562	0.148477	0.638404
M01336	palmitate (16:0)	PTB	PTB	Weighted median	28	2.7656	1.91953	0.149649	1.25017
M33441	isobutyrylcarnitine	PTB	PTB	MR Egger	11	2.45285	1.55761	0.149767	0.90644
M32586	bilirubin (E,E)*	PTB	PTB	Weighted mode	9	-0.807757	0.507593	0.150196	0.825627
M33941	decanoylcarnitine	PTB	PTB	Weighted median	14	1.27583	0.887944	0.150765	1.07164
M15996	aspartate	PTB	PTB	MR Egger	4	9.89463	4.35038	0.150778	0.175079
M18283	X-05426	PTB	PTB	Weighted median	10	-1.29017	0.898155	0.150868	0.439931
M22130	phenyllactate (PLA)	PTB	PTB	Weighted median	18	-2.23857	1.559	0.151031	0.878958
M15365	glycerol 3-phosphate (G3P)	PTB	PTB	MR Egger	12	-5.69389	3.66431	0.151265	0.506302
M36376	X-14450--phenylalanylleucine	PTB	PTB	Weighted median	5	-1.60124	1.11712	0.151753	0.222685
M32910	X-11593--O-methylascorbate*	PTB	PTB	Inverse variance weighted	47	1.28559	0.898148	0.152322	2.76417
M34350	X-12740	PTB	PTB	MR Egger	13	0.967701	0.629394	0.152421	0.589718
M38178	cis-4-decenoyl carnitine	PTB	PTB	Weighted median	9	1.57034	1.09989	0.153372	0.774891
M16818	X-04495	PTB	PTB	MR Egger	11	3.83504	2.46485	0.154157	0.478956
M19415	X-06351	PTB	PTB	Inverse variance weighted	6	3.03416	2.13043	0.154388	0.261523
M33936	octanoylcarnitine	PTB	PTB	Weighted median	16	1.22664	0.863295	0.15535	1.22792
M33801	ADpSGEGDFXAEGGGVR*	PTB	PTB	Inverse variance weighted	7	0.947867	0.66856	0.156256	0.433646
M22116	4-methyl-2-oxopentanoate	PTB	PTB	Weighted mode	14	5.63868	3.75774	0.157363	0.648205
M22175	aspartylphenylalanine	PTB	PTB	Weighted median	6	-1.65626	1.17217	0.15766	0.372724
M01299	tyrosine	PTB	PTB	Weighted mode	34	4.32578	2.99818	0.158501	1.59288
M34245	X-12645	PTB	PTB	Inverse variance weighted	19	-0.878194	0.623147	0.15875	0.809527
M36850	taurolithocholate 3-sulfate	PTB	PTB	Inverse variance weighted	10	0.87361	0.619913	0.158763	0.426812
M32578	X-11261	PTB	PTB	Weighted median	16	1.19709	0.850026	0.159044	0.870947
M01573	guanosine	PTB	PTB	Weighted median	13	0.964154	0.684988	0.159265	0.548221
M32769	X-11452	PTB	PTB	Inverse variance weighted	5	-1.22441	0.870867	0.159736	0.237564
M35193	X-13435	PTB	PTB	Weighted mode	24	2.14562	1.47774	0.160019	1.30832
M27278	X-10510	PTB	PTB	MR Egger	22	3.47404	2.38454	0.160665	1.18518
M34453	X-12776	PTB	PTB	Weighted mode	3	11.1765	5.12026	0.160749	0.128755
M00569	caffeine	PTB	PTB	Simple mode	11	1.07339	0.708592	0.160766	0.583578
M37058	succinylcarnitine	PTB	PTB	Simple mode	42	4.58422	3.21104	0.160967	2.35496
M32197	3-(4-hydroxyphenyl)lactate	PTB	PTB	Weighted median	23	-2.29544	1.63956	0.161504	1.02945
M34327	X-12717	PTB	PTB	Simple mode	9	-1.17279	0.760913	0.161815	0.380346
M35626	1-myristoylglycerophosphocholine	PTB	PTB	Simple mode	6	2.91822	1.78413	0.16284	0.251746
M22189	palmitoylcarnitine	PTB	PTB	Weighted mode	8	-3.61929	2.32088	0.162855	0.332768
M33968	5-dodecenoate (12:1n7)	PTB	PTB	MR Egger	19	2.17558	1.49311	0.163317	0.859575
M32418	myristoleate (14:1n5)	PTB	PTB	Inverse variance weighted	15	1.09913	0.788539	0.163354	0.712325
M33961	1-stearoylglycerophosphocholine	PTB	PTB	Weighted median	13	-2.13245	1.53074	0.163592	0.538976
M34527	X-12844	PTB	PTB	Simple mode	16	3.10505	2.12432	0.164466	0.823873
M33140	X-11795	PTB	PTB	MR Egger	12	5.71008	3.80861	0.164697	0.516044
M01640	ascorbate (Vitamin C)	PTB	PTB	Inverse variance weighted	14	0.359062	0.258992	0.16563	0.615369
M15778	benzoate	PTB	PTB	Inverse variance weighted	41	1.53742	1.10907	0.16568	1.79292
M34516	X-12833	PTB	PTB	MR Egger	18	-0.288588	0.198714	0.165752	0.787342
M22842	cholate	PTB	PTB	Weighted median	9	0.559651	0.404171	0.166147	0.366871
M37459	ergothioneine	PTB	PTB	Simple mode	9	2.96879	1.94924	0.166248	0.374376
M33531	X-12116	PTB	PTB	Weighted mode	10	-1.27958	0.850251	0.166597	0.406986
M32388	dodecanedioate	PTB	PTB	Weighted median	7	-1.58369	1.14624	0.167082	0.324552
M01284	threonine	PTB	PTB	Simple mode	20	-4.14601	2.88912	0.167533	0.848095
M36589	X-14662	PTB	PTB	Weighted median	18	-0.654961	0.476137	0.168955	0.784252
M33822	1-docosahexaenoylglycerophosphocholine*	PTB	PTB	Simple mode	8	-5.0759	3.31752	0.169862	0.33516
M00054	tryptophan	PTB	PTB	Inverse variance weighted	189	1.42822	1.04152	0.170289	8.88511
M32769	X-11452	PTB	PTB	Weighted median	5	-1.49499	1.09112	0.170641	0.237564
M27722	erythrose	PTB	PTB	Inverse variance weighted	7	-1.43219	1.04541	0.170695	0.286597
M16821	X-04498	PTB	PTB	Weighted median	21	1.93339	1.41253	0.171079	0.916574
M34289	X-12680	PTB	PTB	Weighted median	14	1.37049	1.00176	0.171285	0.596094
M33666	X-12244--N-acetylcarnosine	PTB	PTB	MR Egger	23	3.06023	2.16412	0.171994	1.3024
M32838	X-11521	PTB	PTB	Simple mode	11	2.81843	1.91576	0.171998	0.502646
M12593	X-02973	PTB	PTB	Weighted median	25	3.35734	2.45915	0.172176	1.07926
M21188	1-stearoylglycerol (1-monostearin)	PTB	PTB	Simple mode	23	3.39928	2.41188	0.1727	1.00137
M01303	malate	PTB	PTB	Inverse variance weighted	17	1.72102	1.2624	0.172792	0.774098
M33941	decanoylcarnitine	PTB	PTB	Weighted mode	14	1.33274	0.924287	0.172982	1.07164
M33138	X-11793--oxidized bilirubin*	PTB	PTB	Weighted mode	14	-0.983375	0.682332	0.17318	1.06976
M15749	3-phenylpropionate (hydrocinnamate)	PTB	PTB	Simple mode	15	-2.23677	1.55995	0.173565	0.659461
M01898	proline	PTB	PTB	Inverse variance weighted	33	-1.38726	1.02291	0.175038	1.71318
M35193	X-13435	PTB	PTB	Weighted median	24	1.67154	1.23329	0.175306	1.30832
M33488	lathosterol	PTB	PTB	Simple mode	17	1.9491	1.37666	0.176	0.750352
M00569	caffeine	PTB	PTB	Weighted mode	11	0.881963	0.60621	0.176362	0.583578
M33353	X-12007	PTB	PTB	Weighted mode	20	-0.459327	0.327128	0.176419	0.891577
M34112	X-12544	PTB	PTB	Simple mode	18	1.61797	1.14907	0.177136	0.765182
M32197	3-(4-hydroxyphenyl)lactate	PTB	PTB	Weighted mode	23	-3.55382	2.54964	0.177282	1.02945
M37004	X-14977--vanillin	PTB	PTB	Weighted median	9	1.75885	1.30547	0.177886	0.361595
M22842	cholate	PTB	PTB	MR Egger	9	0.924671	0.617968	0.178233	0.366871
M01299	tyrosine	PTB	PTB	MR Egger	34	8.67583	6.31969	0.179352	1.59288
M15488	acetylphosphate	PTB	PTB	Simple mode	17	-6.16929	4.39398	0.179422	0.757326
M33194	X-11849	PTB	PTB	Simple mode	13	-0.833073	0.584824	0.17979	0.548078
M33633	X-12212	PTB	PTB	Inverse variance weighted	11	0.787198	0.586924	0.179847	0.468402
M21047	3-methyl-2-oxobutyrate	PTB	PTB	MR Egger	18	9.6451	6.8803	0.180063	0.77468
M33936	octanoylcarnitine	PTB	PTB	Weighted mode	16	1.2339	0.878094	0.180333	1.22792
M12261	taurodeoxycholate	PTB	PTB	MR Egger	13	2.64054	1.84582	0.180347	0.552403
M33194	X-11849	PTB	PTB	Weighted mode	13	-0.813249	0.571741	0.180379	0.548078
M32578	X-11261	PTB	PTB	Weighted mode	16	1.56236	1.11436	0.18126	0.870947
M27531	hyodeoxycholate	PTB	PTB	Weighted median	17	-0.613008	0.458622	0.181343	0.759542
M36115	X-14189--leucylalanine	PTB	PTB	Weighted median	13	0.765232	0.572642	0.181445	0.699971
M15677	3-methylhistidine	PTB	PTB	MR Egger	8	2.57361	1.70384	0.181668	0.33359
M35137	N2,N2-dimethylguanosine	PTB	PTB	Weighted median	57	-1.64532	1.23254	0.18191	2.50743
M33957	1-heptadecanoylglycerophosphocholine	PTB	PTB	Simple mode	10	-3.82532	2.65064	0.18286	0.416938
M36230	X-14304--leucylalanine	PTB	PTB	Weighted median	19	-0.907327	0.682387	0.183638	0.895547
M32802	X-11485	PTB	PTB	Weighted median	5	-1.47577	1.11086	0.184016	0.213061
M32348	2-aminobutyrate	PTB	PTB	Simple mode	43	4.93913	3.66241	0.184693	2.01984
M22177	levulinate (4-oxovalerate)	PTB	PTB	Weighted median	58	-1.88585	1.42219	0.184835	2.57532
M32586	bilirubin (E,E)*	PTB	PTB	Inverse variance weighted	9	-0.580526	0.437852	0.18489	0.825627
M34244	X-12644	PTB	PTB	Weighted median	24	-1.36782	1.03261	0.185295	1.11223
M01107	allantoin	PTB	PTB	MR Egger	19	2.00429	1.45279	0.185582	0.813087
M34365	3-(cystein-S-yl)acetaminophen*	PTB	PTB	Simple mode	65	-0.231365	0.173207	0.186353	2.91295
M37253	2-hydroxyglutarate	PTB	PTB	MR Egger	13	-2.7808	1.97739	0.18725	0.536435
M22481	X-08988	PTB	PTB	Weighted mode	33	-1.47772	1.09656	0.187254	1.63255
M21184	1-oleoylglycerol (1-monoolein)	PTB	PTB	Simple mode	16	-2.15929	1.56342	0.187468	0.717243
M02137	biliverdin	PTB	PTB	Weighted mode	15	-0.741474	0.535148	0.187562	1.21972
M32759	X-11442	PTB	PTB	MR Egger	17	-0.89804	0.650405	0.187587	1.19908
M36589	X-14662	PTB	PTB	Weighted mode	18	-0.613929	0.447904	0.188305	0.784252
M33801	ADpSGEGDFXAEGGGVR*	PTB	PTB	Weighted mode	7	1.49793	1.01034	0.188699	0.433646
M32838	X-11521	PTB	PTB	Weighted mode	11	2.35998	1.67402	0.188943	0.502646
M34314	X-12704	PTB	PTB	Weighted mode	10	-1.22195	0.859818	0.188976	0.41328
M22032	X-08766	PTB	PTB	Simple mode	16	-3.15456	2.29324	0.189144	0.668675
M15122	glycerol	PTB	PTB	Inverse variance weighted	18	1.24742	0.950735	0.189499	0.797577
M33683	X-12261	PTB	PTB	MR Egger	11	0.788789	0.556359	0.189937	0.478541
M15996	aspartate	PTB	PTB	Weighted median	4	2.78453	2.12458	0.189984	0.175079
M34314	X-12704	PTB	PTB	MR Egger	10	2.56423	1.79365	0.190694	0.41328
M33353	X-12007	PTB	PTB	MR Egger	20	-0.627582	0.461544	0.190701	0.891577
M32425	dehydroisoandrosterone sulfate (DHEA-S)	PTB	PTB	Inverse variance weighted	21	0.701612	0.537074	0.19143	1.01411
M32757	X-11440	PTB	PTB	MR Egger	17	0.831706	0.608094	0.191542	1.28123
M32644	X-11327	PTB	PTB	Inverse variance weighted	35	1.51754	1.16333	0.192071	1.60844
M30805	X-10810	PTB	PTB	Weighted mode	16	1.20533	0.882552	0.192152	0.718121
M32518	X-11204	PTB	PTB	Inverse variance weighted	40	-1.65843	1.2717	0.192198	1.74942
M32709	X-03056--N-[3-(2-Oxopyrrolidin-1-yl)propyl]acetamide	PTB	PTB	Inverse variance weighted	28	0.907762	0.696531	0.192485	1.56792
M22189	palmitoylcarnitine	PTB	PTB	Weighted median	8	-2.24518	1.72322	0.19261	0.332768
M37112	chiro-inositol	PTB	PTB	MR Egger	13	-0.637079	0.459514	0.193076	0.555424
M33163	X-11818	PTB	PTB	Weighted mode	19	2.31439	1.71328	0.193481	0.839145
M34062	X-12524	PTB	PTB	Inverse variance weighted	31	-2.27339	1.75175	0.194361	1.3664
M33204	X-11859	PTB	PTB	Weighted median	13	-2.11555	1.63135	0.194697	0.533317
M35628	1-oleoylglycerophosphoethanolamine	PTB	PTB	MR Egger	9	-12.4752	8.7012	0.194767	0.411226
M32740	X-11423--O-sulfo-L-tyrosine	PTB	PTB	Weighted mode	49	-3.68766	2.8056	0.194961	2.23703
M21184	1-oleoylglycerol (1-monoolein)	PTB	PTB	Weighted mode	16	-2.13011	1.57104	0.195206	0.717243
M33507	X-12092	PTB	PTB	Simple mode	21	-1.57688	1.17709	0.195384	1.81496
M34322	X-12712	PTB	PTB	Weighted mode	40	0.268575	0.204199	0.196103	1.77255
M33864	X-12428	PTB	PTB	Simple mode	9	-1.69256	1.20063	0.196291	0.369239
M35322	hydroquinone sulfate	PTB	PTB	Weighted median	17	0.469254	0.363809	0.197108	0.724836
M18369	gamma-glutamylleucine	PTB	PTB	Weighted mode	37	3.22477	2.45474	0.197261	1.57414
M15500	carnitine	PTB	PTB	Inverse variance weighted	216	-1.14951	0.892254	0.197635	10.6278
M36552	X-14625	PTB	PTB	MR Egger	20	-4.75337	3.55399	0.197724	0.902962
M33353	X-12007	PTB	PTB	Inverse variance weighted	20	-0.307795	0.239216	0.198204	0.891577
M15958	phenylacetate	PTB	PTB	Weighted median	10	-1.24495	0.968501	0.198637	0.412172
M22130	phenyllactate (PLA)	PTB	PTB	Inverse variance weighted	18	-1.33739	1.04105	0.198913	0.878958
M33751	X-12329	PTB	PTB	Weighted median	28	-0.165261	0.128814	0.199513	1.18859
M36756	leucylleucine	PTB	PTB	Weighted mode	11	-2.23862	1.63164	0.200055	0.478335
M11438	phosphate	PTB	PTB	Inverse variance weighted	4	-3.56303	2.78422	0.200643	0.177539
M21044	2-hydroxybutyrate (AHB)	PTB	PTB	Weighted median	16	1.72858	1.35166	0.200946	0.700127
M01712	cortisol	PTB	PTB	MR Egger	13	-3.29307	2.42241	0.201229	0.546129
M34283	asparagine	PTB	PTB	Weighted mode	42	-2.12187	1.63764	0.20233	2.05724
M35127	pro-hydroxy-pro	PTB	PTB	MR Egger	19	-5.2255	3.95338	0.203753	0.828951
M36515	X-14588	PTB	PTB	MR Egger	10	10.767	7.79225	0.204403	0.44044
M34416	1-stearoylglycerophosphoethanolamine	PTB	PTB	Inverse variance weighted	14	-1.19192	0.941717	0.205626	0.651694
M32836	HWESASXX*	PTB	PTB	Simple mode	6	-2.45284	1.68838	0.206013	0.339115
M33150	X-11805	PTB	PTB	Weighted median	10	-0.380277	0.30079	0.206137	0.414386
M27710	N-acetylglycine	PTB	PTB	Inverse variance weighted	15	0.658815	0.521123	0.20615	0.964362
M01649	valine	PTB	PTB	Simple mode	6	-11.5551	7.95848	0.206238	0.310527
M32757	X-11440	PTB	PTB	Weighted median	17	0.648651	0.513214	0.206266	1.28123
M27447	1-linoleoylglycerol (1-monolinolein)	PTB	PTB	Inverse variance weighted	14	0.708172	0.560423	0.20636	0.619456
M32757	X-11440	PTB	PTB	Weighted mode	17	0.680234	0.517083	0.206875	1.28123
M35464	X-13671	PTB	PTB	Inverse variance weighted	15	2.25735	1.78983	0.207232	0.690627
M31548	DSGEGDFXAEGGGVR*	PTB	PTB	Weighted median	13	1.20078	0.952116	0.207248	0.536946
M36399	X-14473	PTB	PTB	Inverse variance weighted	12	0.791467	0.628103	0.207637	0.564064
M22032	X-08766	PTB	PTB	Weighted median	16	-1.69208	1.34413	0.208077	0.668675
M33507	X-12092	PTB	PTB	Weighted median	21	-0.30949	0.246233	0.208791	1.81496
M18394	theophylline	PTB	PTB	Simple mode	14	1.4997	1.135	0.209178	0.609188
M02137	biliverdin	PTB	PTB	MR Egger	15	-1.13608	0.860139	0.209345	1.21972
M32672	pyroglutamine*	PTB	PTB	MR Egger	18	-2.2387	1.71298	0.209719	1.1149
M34289	X-12680	PTB	PTB	Weighted mode	14	1.63276	1.23815	0.210025	0.596094
M33364	gamma-glutamylthreonine*	PTB	PTB	MR Egger	10	-3.94687	2.89792	0.210318	0.43274
M36134	X-14208--phenylalanylserine	PTB	PTB	MR Egger	14	0.873615	0.66032	0.210486	0.732573
M37459	ergothioneine	PTB	PTB	Inverse variance weighted	9	0.877353	0.701247	0.210886	0.374376
M27513	indoleacetate	PTB	PTB	MR Egger	21	1.34697	1.04026	0.210892	0.937994
M33084	ADSGEGDFXAEGGGVR*	PTB	PTB	Simple mode	10	2.33034	1.73037	0.210997	0.533042
M34221	X-12627	PTB	PTB	Weighted median	11	1.26	1.00769	0.211159	0.467367
M32675	C-glycosyltryptophan*	PTB	PTB	Weighted mode	22	-5.00732	3.88336	0.21127	0.971922
M36376	X-14450--phenylalanylleucine	PTB	PTB	Inverse variance weighted	5	-1.11025	0.888184	0.21129	0.222685
M33531	X-12116	PTB	PTB	MR Egger	10	-2.86994	2.11308	0.211467	0.406986
M22842	cholate	PTB	PTB	Weighted mode	9	0.554952	0.409358	0.212233	0.366871
M32754	X-11437	PTB	PTB	MR Egger	15	-0.413038	0.314871	0.212292	0.642583
M01356	nonadecanoate (19:0)	PTB	PTB	Inverse variance weighted	16	-1.26738	1.01709	0.212733	0.690712
M27728	glycerol 2-phosphate	PTB	PTB	Inverse variance weighted	31	-0.858299	0.690366	0.213775	1.33283
M32587	X-02249	PTB	PTB	Simple mode	12	-2.45051	1.85714	0.213804	0.606568
M34244	X-12644	PTB	PTB	Inverse variance weighted	24	-0.992473	0.798411	0.213845	1.11223
M01336	palmitate (16:0)	PTB	PTB	Weighted mode	28	4.12129	3.23989	0.214204	1.25017
M37058	succinylcarnitine	PTB	PTB	Weighted mode	42	-2.04559	1.62162	0.214277	2.35496
M37253	2-hydroxyglutarate	PTB	PTB	Weighted median	13	-1.59929	1.29047	0.215234	0.536435
M22175	aspartylphenylalanine	PTB	PTB	Weighted mode	6	-1.8221	1.28468	0.2153	0.372724
M33380	X-12029	PTB	PTB	Inverse variance weighted	39	1.47551	1.19116	0.215451	1.65974
M35240	X-13477	PTB	PTB	MR Egger	7	6.94238	4.90121	0.215816	0.282535
M36399	X-14473	PTB	PTB	MR Egger	12	-2.53981	1.92251	0.215902	0.564064
M16821	X-04498	PTB	PTB	Weighted mode	21	1.95745	1.53469	0.216759	0.916574
M33658	X-12236	PTB	PTB	MR Egger	8	-2.90107	2.10495	0.217327	0.359563
M33653	X-12231	PTB	PTB	Weighted median	13	-1.14113	0.926823	0.218237	0.550619
M35439	glutaroyl carnitine	PTB	PTB	Weighted median	33	-1.2577	1.02212	0.218517	2.4437
M35669	tetradecanedioate	PTB	PTB	Weighted median	21	-0.662679	0.538603	0.21856	1.368
M33453	alpha-ketoglutarate	PTB	PTB	Inverse variance weighted	17	1.25887	1.02432	0.219078	0.738404
M34062	X-12524	PTB	PTB	MR Egger	31	-4.99149	3.98306	0.22015	1.3664
M34365	3-(cystein-S-yl)acetaminophen*	PTB	PTB	Weighted mode	65	-0.179723	0.14515	0.220167	2.91295
M34306	X-12696	PTB	PTB	Inverse variance weighted	25	-0.51887	0.42419	0.221253	1.49625
M34527	X-12844	PTB	PTB	MR Egger	16	4.25367	3.32739	0.221904	0.823873
M35978	X-14057	PTB	PTB	MR Egger	17	2.01841	1.5842	0.22202	0.708953
M35626	1-myristoylglycerophosphocholine	PTB	PTB	MR Egger	6	3.60109	2.49244	0.222022	0.251746
M35187	X-13429	PTB	PTB	Simple mode	8	1.32764	0.991249	0.222304	0.814995
M01356	nonadecanoate (19:0)	PTB	PTB	MR Egger	16	-2.44517	1.91611	0.222681	0.690712
M32197	3-(4-hydroxyphenyl)lactate	PTB	PTB	Simple mode	23	-3.81467	3.04177	0.222969	1.02945
M34761	X-13069	PTB	PTB	Weighted mode	15	3.22294	2.52905	0.22328	0.686934
M34456	gamma-glutamylisoleucine*	PTB	PTB	Simple mode	26	2.959	2.36965	0.22334	1.09169
M31548	DSGEGDFXAEGGGVR*	PTB	PTB	Weighted mode	13	1.67813	1.30825	0.223809	0.536946
M27738	threonate	PTB	PTB	Simple mode	18	1.69111	1.3401	0.224015	0.749135
M32504	docosapentaenoate (n3 DPA; 22:5n3)	PTB	PTB	Simple mode	11	-2.30361	1.77754	0.224103	0.520932
M11438	phosphate	PTB	PTB	MR Egger	4	-9.71382	5.58801	0.224283	0.177539
M33203	X-11858	PTB	PTB	Inverse variance weighted	16	-0.30372	0.249957	0.224334	0.698871
M34350	X-12740	PTB	PTB	Weighted mode	13	0.647719	0.505826	0.22456	0.589718
M34761	X-13069	PTB	PTB	Simple mode	15	3.52776	2.78649	0.226167	0.686934
M37004	X-14977--vanillin	PTB	PTB	Inverse variance weighted	9	1.19631	0.988781	0.226323	0.361595
M36738	gamma-glutamylglutamate	PTB	PTB	Weighted mode	10	-1.23175	0.951491	0.227702	0.452001
M32762	X-11445--5-alpha-pregnan-3beta,20alpha-disulfate	PTB	PTB	Weighted median	15	-0.620363	0.514355	0.227779	0.723527
M34245	X-12645	PTB	PTB	Simple mode	19	-1.91541	1.53585	0.228333	0.809527
M16823	X-04500	PTB	PTB	Inverse variance weighted	11	-0.315357	0.261827	0.228416	0.46168
M34732	isovalerate	PTB	PTB	MR Egger	4	127.694	74.4429	0.228422	0.164113
M32388	dodecanedioate	PTB	PTB	Weighted mode	7	-1.60491	1.19881	0.229142	0.324552
M33935	piperine	PTB	PTB	Simple mode	11	1.63737	1.28016	0.229765	0.476061
M01640	ascorbate (Vitamin C)	PTB	PTB	Weighted mode	14	0.382027	0.303556	0.230342	0.615369
M38178	cis-4-decenoyl carnitine	PTB	PTB	Weighted mode	9	1.66439	1.28205	0.230383	0.774891
M35628	1-oleoylglycerophosphoethanolamine	PTB	PTB	Weighted mode	9	-2.87394	2.21744	0.231093	0.411226
M01302	methionine	PTB	PTB	Weighted median	22	-3.65975	3.05885	0.231523	0.928395
M34214	1-arachidonoylglycerophosphoinositol*	PTB	PTB	Simple mode	18	-2.92369	2.35981	0.232196	1.1761
M00527	lactate	PTB	PTB	Weighted median	12	2.5285	2.12138	0.233295	0.514678
M33441	isobutyrylcarnitine	PTB	PTB	Simple mode	11	-2.69102	2.12147	0.233362	0.90644
M01301	lysine	PTB	PTB	Weighted median	25	3.34104	2.80428	0.233494	1.17773
M15365	glycerol 3-phosphate (G3P)	PTB	PTB	Inverse variance weighted	12	1.82328	1.53152	0.233847	0.506302
M35718	dihomo-linolenate (20:3n3 or n6)	PTB	PTB	Weighted mode	23	-2.22782	1.82157	0.234262	1.13184
M01670	urea	PTB	PTB	Weighted mode	12	-4.01325	3.1896	0.234361	0.503735
M33658	X-12236	PTB	PTB	Simple mode	8	-2.0303	1.56323	0.235163	0.359563
M34453	X-12776	PTB	PTB	MR Egger	3	15.3557	6.0517	0.238994	0.128755
M01121	margarate (17:0)	PTB	PTB	Inverse variance weighted	7	1.86696	1.58608	0.23916	0.360689
M15488	acetylphosphate	PTB	PTB	Weighted median	17	-3.34575	2.84398	0.239422	0.757326
M31548	DSGEGDFXAEGGGVR*	PTB	PTB	Simple mode	13	2.02314	1.6345	0.239471	0.536946
M00063	cholesterol	PTB	PTB	Inverse variance weighted	46	-1.40965	1.1987	0.239604	2.0669
M25599	X-10429	PTB	PTB	MR Egger	21	-2.39415	1.97304	0.239835	0.953657
M35322	hydroquinone sulfate	PTB	PTB	Simple mode	17	0.824926	0.675744	0.23986	0.724836
M32758	X-11441	PTB	PTB	Weighted median	13	-0.664826	0.566493	0.240563	1.03016
M01299	tyrosine	PTB	PTB	Weighted median	34	2.35287	2.00603	0.240836	1.59288
M35472	2-tetradecenoyl carnitine	PTB	PTB	MR Egger	19	1.19017	0.979933	0.241144	0.848982
M33415	X-12063	PTB	PTB	Weighted median	16	0.540976	0.461692	0.241307	1.70586
M36468	X-14541	PTB	PTB	Inverse variance weighted	16	0.502738	0.429326	0.241601	0.693155
M35189	X-13431--nonanoylcarnitine*	PTB	PTB	MR Egger	16	0.993009	0.813596	0.242428	1.38082
M32379	scyllo-inositol	PTB	PTB	Inverse variance weighted	11	1.01828	0.87257	0.243215	0.576288
M35322	hydroquinone sulfate	PTB	PTB	Inverse variance weighted	17	0.339921	0.291284	0.243222	0.724836
M32802	X-11485	PTB	PTB	Weighted mode	5	-1.5953	1.17039	0.244553	0.213061
M02734	gamma-glutamyltyrosine	PTB	PTB	Weighted mode	43	-3.52007	2.98489	0.244918	1.96296
M33652	X-12230	PTB	PTB	Inverse variance weighted	9	0.725028	0.624007	0.24528	0.377908
M33961	1-stearoylglycerophosphocholine	PTB	PTB	Weighted mode	13	-2.2835	1.86977	0.245434	0.538976
M37004	X-14977--vanillin	PTB	PTB	Weighted mode	9	2.21633	1.76855	0.245522	0.361595
M34289	X-12680	PTB	PTB	Inverse variance weighted	14	0.86246	0.743721	0.246189	0.596094
M33957	1-heptadecanoylglycerophosphocholine	PTB	PTB	Weighted mode	10	-3.40089	2.75748	0.248691	0.416938
M36850	taurolithocholate 3-sulfate	PTB	PTB	Weighted median	10	0.826156	0.716522	0.248907	0.426812
M22130	phenyllactate (PLA)	PTB	PTB	MR Egger	18	-3.29697	2.76004	0.249676	0.878958
M15506	choline	PTB	PTB	Weighted mode	24	6.94982	5.88726	0.249872	1.07062
M15140	kynurenine	PTB	PTB	MR Egger	42	2.3888	2.04666	0.250052	2.17595
M32754	X-11437	PTB	PTB	Simple mode	15	0.691021	0.575909	0.250098	0.642583
M01299	tyrosine	PTB	PTB	Simple mode	34	4.46784	3.81731	0.250216	1.59288
M18281	2-hydroxyhippurate (salicylurate)	PTB	PTB	MR Egger	13	0.298867	0.247009	0.25166	0.55685
M33801	ADpSGEGDFXAEGGGVR*	PTB	PTB	MR Egger	7	2.51219	1.94498	0.252967	0.433646
M34106	bilirubin (E,Z or Z,E)*	PTB	PTB	Inverse variance weighted	16	-0.553985	0.485272	0.253622	0.975223
M15676	3-methyl-2-oxovalerate	PTB	PTB	Inverse variance weighted	32	1.45424	1.27392	0.253644	1.527
M27447	1-linoleoylglycerol (1-monolinolein)	PTB	PTB	Weighted median	14	0.831763	0.728751	0.253722	0.619456
M12593	X-02973	PTB	PTB	MR Egger	25	5.64338	4.82696	0.254323	1.07926
M01125	isoleucine	PTB	PTB	MR Egger	17	5.43944	4.59769	0.25519	0.72402
M33353	X-12007	PTB	PTB	Weighted median	20	-0.410955	0.361205	0.255232	0.891577
M32740	X-11423--O-sulfo-L-tyrosine	PTB	PTB	Simple mode	49	-3.78643	3.28927	0.255375	2.23703
M15958	phenylacetate	PTB	PTB	Weighted mode	10	-1.09776	0.9059	0.256448	0.412172
M01644	heptanoate (7:0)	PTB	PTB	MR Egger	35	-3.92942	3.40594	0.256912	1.54919
M15778	benzoate	PTB	PTB	MR Egger	41	3.62814	3.16891	0.259221	1.79292
M01107	allantoin	PTB	PTB	Weighted median	19	1.06247	0.941732	0.259233	0.813087
M27531	hyodeoxycholate	PTB	PTB	MR Egger	17	-0.686854	0.586384	0.259734	0.759542
M00059	histidine	PTB	PTB	Inverse variance weighted	7	-4.48709	3.98391	0.260038	0.374834
M19364	X-06246	PTB	PTB	MR Egger	20	-2.95854	2.54555	0.260316	0.900053
M35718	dihomo-linolenate (20:3n3 or n6)	PTB	PTB	Weighted median	23	-1.60075	1.42238	0.260419	1.13184
M35240	X-13477	PTB	PTB	Weighted mode	7	4.66464	3.75792	0.260828	0.282535
M21044	2-hydroxybutyrate (AHB)	PTB	PTB	Weighted mode	16	2.08431	1.7847	0.261087	0.700127
M32319	trans-4-hydroxyproline	PTB	PTB	MR Egger	6	2.734	2.09271	0.261458	0.239711
M32847	X-11530	PTB	PTB	Inverse variance weighted	12	-0.550539	0.49042	0.261613	1.02161
M00063	cholesterol	PTB	PTB	Weighted median	46	-1.93547	1.727	0.26241	2.0669
M35327	X-13549	PTB	PTB	Weighted mode	19	-4.6959	4.06582	0.263205	0.831336
M03147	xanthine	PTB	PTB	Weighted median	3	-3.99711	3.57299	0.263267	0.134868
M00527	lactate	PTB	PTB	Simple mode	12	3.54737	3.01046	0.26352	0.514678
M22130	phenyllactate (PLA)	PTB	PTB	Weighted mode	18	-2.3537	2.03639	0.263742	0.878958
M32675	C-glycosyltryptophan*	PTB	PTB	MR Egger	22	-6.96271	6.05703	0.263901	0.971922
M37253	2-hydroxyglutarate	PTB	PTB	Weighted mode	13	-1.74077	1.48546	0.263989	0.536435
M33132	X-11787	PTB	PTB	MR Egger	28	-4.85811	4.25621	0.264101	1.70774
M00513	creatinine	PTB	PTB	Simple mode	25	5.29408	4.63746	0.264888	1.1098
M33801	ADpSGEGDFXAEGGGVR*	PTB	PTB	Simple mode	7	1.42937	1.16342	0.265225	0.433646
M33408	X-12056	PTB	PTB	MR Egger	14	1.04881	0.897508	0.265263	0.610525
M37202	4-androsten-3beta,17beta-diol disulfate 1*	PTB	PTB	Weighted median	23	0.502543	0.451437	0.26562	1.44467
M00060	leucine	PTB	PTB	Weighted median	201	2.01536	1.81082	0.265728	9.3266
M37202	4-androsten-3beta,17beta-diol disulfate 1*	PTB	PTB	Weighted mode	23	0.544619	0.477257	0.26608	1.44467
M32198	acetylcarnitine	PTB	PTB	MR Egger	20	3.308	2.88557	0.266644	1.01872
M15990	glycerophosphorylcholine (GPC)	PTB	PTB	Simple mode	19	2.30201	2.01054	0.267219	0.793428
M32578	X-11261	PTB	PTB	Simple mode	16	1.60216	1.39051	0.267268	0.870947
M18467	eicosapentaenoate (EPA; 20:5n3)	PTB	PTB	Weighted mode	12	1.92357	1.65091	0.2686	0.624042
M00054	tryptophan	PTB	PTB	Weighted mode	189	3.05231	2.75546	0.269394	8.88511
M21151	saccharin	PTB	PTB	Inverse variance weighted	10	0.405208	0.36766	0.270406	0.423797
M35439	glutaroyl carnitine	PTB	PTB	Weighted mode	33	-1.65412	1.47969	0.271941	2.4437
M34338	X-12728	PTB	PTB	Weighted median	43	-0.0659042	0.0600322	0.272286	2.06625
M18392	theobromine	PTB	PTB	Simple mode	4	2.66494	1.98873	0.272695	0.172033
M01125	isoleucine	PTB	PTB	Inverse variance weighted	17	-2.18437	1.99379	0.27326	0.72402
M33447	palmitoleate (16:1n7)	PTB	PTB	Weighted median	10	1.7327	1.5819	0.273374	0.472708
M33653	X-12231	PTB	PTB	Simple mode	13	-1.67095	1.45575	0.273409	0.550619
M01301	lysine	PTB	PTB	Weighted mode	25	5.3055	4.73528	0.273622	1.17773
M33971	10-heptadecenoate (17:1n7)	PTB	PTB	Weighted median	5	2.56679	2.35037	0.274798	0.202977
M15753	hippurate	PTB	PTB	MR Egger	15	1.70456	1.49559	0.274966	0.621823
M33507	X-12092	PTB	PTB	Weighted mode	21	-0.274299	0.244643	0.275475	1.81496
M33883	X-12441--12-hydroxyeicosatetraenoate (12-HETE)	PTB	PTB	Weighted mode	14	0.60553	0.531912	0.275497	0.718199
M33751	X-12329	PTB	PTB	Weighted mode	28	-0.122723	0.110359	0.275928	1.18859
M21044	2-hydroxybutyrate (AHB)	PTB	PTB	Inverse variance weighted	16	1.09407	1.00444	0.276054	0.700127
M36300	X-14374	PTB	PTB	MR Egger	8	6.28336	5.25221	0.276694	0.340665
M35240	X-13477	PTB	PTB	Inverse variance weighted	7	2.06786	1.90336	0.277289	0.282535
M33194	X-11849	PTB	PTB	MR Egger	13	-0.742458	0.649839	0.277494	0.548078
M32758	X-11441	PTB	PTB	MR Egger	13	-0.936746	0.821269	0.278258	1.03016
M25599	X-10429	PTB	PTB	Weighted median	21	-1.37756	1.27075	0.278339	0.953657
M33415	X-12063	PTB	PTB	Weighted mode	16	0.475142	0.423196	0.279196	1.70586
M34481	X-12798	PTB	PTB	MR Egger	10	-1.06423	0.917745	0.279643	1.28969
M33192	X-11847	PTB	PTB	MR Egger	13	-0.97006	0.853534	0.279892	0.542904
M33359	X-12013	PTB	PTB	Inverse variance weighted	9	0.332654	0.307915	0.279989	0.404327
M01638	arginine	PTB	PTB	MR Egger	21	-4.27405	3.84495	0.280178	0.886823
M22548	X-09026	PTB	PTB	MR Egger	14	-7.16368	6.34227	0.280755	0.631203
M15676	3-methyl-2-oxovalerate	PTB	PTB	MR Egger	32	-2.64093	2.40632	0.281156	1.527
M15488	acetylphosphate	PTB	PTB	Weighted mode	17	-4.57048	4.09929	0.281342	0.757326
M35439	glutaroyl carnitine	PTB	PTB	Simple mode	33	-2.34513	2.14133	0.281614	2.4437
M02342	serotonin (5HT)	PTB	PTB	Weighted mode	16	1.54664	1.38478	0.281616	0.693463
M34407	isovalerylcarnitine	PTB	PTB	MR Egger	20	1.1787	1.06222	0.281755	1.35725
M32980	adrenate (22:4n6)	PTB	PTB	Simple mode	11	-2.21783	1.9499	0.281886	0.595747
M32587	X-02249	PTB	PTB	Weighted median	12	-1.36069	1.2645	0.281894	0.606568
M32795	X-11478	PTB	PTB	Weighted mode	12	0.811943	0.718792	0.282678	0.671857
M32328	hexanoylcarnitine	PTB	PTB	MR Egger	17	1.479	1.32909	0.283315	1.2939
M16634	X-04357	PTB	PTB	Inverse variance weighted	10	0.930107	0.867214	0.283485	0.403688
M33163	X-11818	PTB	PTB	Simple mode	19	2.43091	2.19935	0.283592	0.839145
M32869	X-11552	PTB	PTB	Weighted mode	16	-1.64411	1.48153	0.284587	0.671949
M02734	gamma-glutamyltyrosine	PTB	PTB	Simple mode	43	-4.15936	3.83975	0.284883	1.96296
M36134	X-14208--phenylalanylserine	PTB	PTB	Weighted median	14	0.587753	0.550206	0.285412	0.732573
M33610	X-12189	PTB	PTB	Inverse variance weighted	28	0.1292	0.120957	0.285453	1.26841
M34314	X-12704	PTB	PTB	Weighted median	10	-0.680627	0.637896	0.285978	0.41328
M15677	3-methylhistidine	PTB	PTB	Weighted mode	8	0.835106	0.723405	0.286217	0.33359
M15122	glycerol	PTB	PTB	MR Egger	18	1.91789	1.73898	0.286392	0.797577
M27728	glycerol 2-phosphate	PTB	PTB	Simple mode	31	2.29043	2.11337	0.287097	1.33283
M34245	X-12645	PTB	PTB	Weighted mode	19	-1.29152	1.1774	0.287133	0.809527
M22548	X-09026	PTB	PTB	Weighted mode	14	-3.29501	2.96885	0.287168	0.631203
M01573	guanosine	PTB	PTB	Simple mode	13	1.32288	1.18799	0.287284	0.548221
M33971	10-heptadecenoate (17:1n7)	PTB	PTB	Weighted mode	5	3.51038	2.86431	0.287589	0.202977
M33508	X-12093	PTB	PTB	Weighted median	13	0.546234	0.513658	0.287592	1.10539
M33165	X-11820	PTB	PTB	MR Egger	13	1.53919	1.37916	0.288194	0.633713
M01123	inosine	PTB	PTB	Simple mode	11	-0.878489	0.783251	0.288245	0.526808
M34289	X-12680	PTB	PTB	Simple mode	14	1.88953	1.70684	0.288343	0.596094
M32698	X-11381	PTB	PTB	Weighted median	17	2.08901	1.9677	0.288395	0.826268
M27531	hyodeoxycholate	PTB	PTB	Weighted mode	17	-0.654467	0.596602	0.288882	0.759542
M34441	X-12771	PTB	PTB	Simple mode	16	-1.44713	1.31631	0.288933	0.685674
M21188	1-stearoylglycerol (1-monostearin)	PTB	PTB	Inverse variance weighted	23	1.4091	1.32937	0.289157	1.00137
M31522	pyroglutamylglycine	PTB	PTB	Simple mode	4	-1.33422	1.03883	0.289217	0.167038
M27513	indoleacetate	PTB	PTB	Weighted mode	21	1.04674	0.963551	0.29025	0.937994
M18357	glycylvaline	PTB	PTB	Simple mode	7	-1.35453	1.16957	0.290817	0.293089
M24074	X-09706	PTB	PTB	MR Egger	19	-2.71067	2.4912	0.291737	0.812888
M36376	X-14450--phenylalanylleucine	PTB	PTB	Weighted mode	5	-1.62518	1.3395	0.291772	0.222685
M33441	isobutyrylcarnitine	PTB	PTB	Weighted mode	11	1.17281	1.05394	0.291835	0.90644
M32739	X-11422--xanthine	PTB	PTB	Weighted median	8	2.41993	2.29649	0.291997	0.339833
M33423	p-acetamidophenylglucuronide	PTB	PTB	MR Egger	58	-0.03677	0.034605	0.29254	2.74419
M33422	gamma-glutamylphenylalanine	PTB	PTB	Weighted mode	37	2.61137	2.44686	0.292972	1.64061
M35189	X-13431--nonanoylcarnitine*	PTB	PTB	Simple mode	16	1.1592	1.06377	0.29304	1.38082
M35978	X-14057	PTB	PTB	Inverse variance weighted	17	0.674485	0.641502	0.293068	0.708953
M15958	phenylacetate	PTB	PTB	Simple mode	10	-1.97756	1.77119	0.293122	0.412172
M00575	arabinose	PTB	PTB	Simple mode	5	2.06147	1.70888	0.294158	0.218342
M35240	X-13477	PTB	PTB	Simple mode	7	4.42955	3.86022	0.294867	0.282535
M18357	glycylvaline	PTB	PTB	Weighted mode	7	-1.34677	1.17383	0.294925	0.293089
M22116	4-methyl-2-oxopentanoate	PTB	PTB	Simple mode	14	-5.38741	4.93943	0.295211	0.648205
M34123	X-12556	PTB	PTB	Simple mode	21	2.47932	2.30716	0.29534	1.04026
M33420	gamma-tocopherol	PTB	PTB	Weighted median	13	0.828312	0.791838	0.295532	0.548249
M38178	cis-4-decenoyl carnitine	PTB	PTB	MR Egger	9	2.03147	1.79809	0.295786	0.774891
M01670	urea	PTB	PTB	MR Egger	12	-5.74275	5.21892	0.296953	0.503735
M36099	4-ethylphenylsulfate	PTB	PTB	MR Egger	7	1.64739	1.41679	0.297399	0.297566
M12626	X-03003	PTB	PTB	MR Egger	9	15.4596	13.7364	0.297501	0.363479
M21044	2-hydroxybutyrate (AHB)	PTB	PTB	Simple mode	16	2.29776	2.12928	0.29758	0.700127
M33084	ADSGEGDFXAEGGGVR*	PTB	PTB	MR Egger	10	-1.50778	1.35642	0.298602	0.533042
M03147	xanthine	PTB	PTB	Weighted mode	3	-5.36763	3.85905	0.298789	0.134868
M32755	X-11438	PTB	PTB	Weighted median	24	-0.847869	0.818018	0.299972	1.06718
M37004	X-14977--vanillin	PTB	PTB	Simple mode	9	2.13771	1.92897	0.299973	0.361595
M27513	indoleacetate	PTB	PTB	Weighted median	21	1.02172	0.986596	0.300386	0.937994
M32758	X-11441	PTB	PTB	Simple mode	13	2.05605	1.90003	0.300467	1.03016
M34338	X-12728	PTB	PTB	Weighted mode	43	-0.0626451	0.0599065	0.301674	2.06625
M32769	X-11452	PTB	PTB	Weighted mode	5	-1.54657	1.30533	0.301677	0.237564
M37253	2-hydroxyglutarate	PTB	PTB	Inverse variance weighted	13	-0.959594	0.929459	0.301874	0.536435
M36230	X-14304--leucylalanine	PTB	PTB	Weighted mode	19	-0.912639	0.858734	0.301936	0.895547
M33610	X-12189	PTB	PTB	Simple mode	28	0.277171	0.263437	0.302064	1.26841
M35189	X-13431--nonanoylcarnitine*	PTB	PTB	Weighted mode	16	0.613771	0.575178	0.302802	1.38082
M35159	cysteine-glutathione disulfide	PTB	PTB	Weighted mode	9	-1.2323	1.11906	0.302839	0.436861
M01604	urate	PTB	PTB	Simple mode	20	4.11929	3.89279	0.30324	1.30863
M36099	4-ethylphenylsulfate	PTB	PTB	Inverse variance weighted	7	0.593383	0.576488	0.303335	0.297566
M33163	X-11818	PTB	PTB	MR Egger	19	2.61238	2.47211	0.305417	0.839145
M35257	2-linoleoylglycerophosphocholine*	PTB	PTB	Weighted median	20	1.38048	1.34751	0.305616	0.87328
M31555	pyridoxate	PTB	PTB	Weighted median	12	-0.991015	0.967354	0.305618	0.499225
M18497	taurocholate	PTB	PTB	MR Egger	16	-0.549468	0.51726	0.306096	0.688673
M18474	estrone 3-sulfate	PTB	PTB	MR Egger	13	0.286695	0.267261	0.306369	0.57441
M33131	X-11786--methylcysteine	PTB	PTB	Inverse variance weighted	13	-0.688904	0.673555	0.306408	0.621189
M33955	1-palmitoylglycerophosphocholine	PTB	PTB	Weighted mode	33	3.19165	3.07653	0.307317	1.42881
M33204	X-11859	PTB	PTB	Weighted mode	13	-3.09621	2.90983	0.308249	0.533317
M32635	1-linoleoylglycerophosphoethanolamine*	PTB	PTB	Simple mode	13	-2.19875	2.06653	0.308278	0.793071
M33422	gamma-glutamylphenylalanine	PTB	PTB	Weighted median	37	2.11966	2.08926	0.31032	1.64061
M36099	4-ethylphenylsulfate	PTB	PTB	Weighted median	7	0.783092	0.772996	0.311031	0.297566
M18497	taurocholate	PTB	PTB	Simple mode	16	-0.638159	0.609785	0.311888	0.688673
M32587	X-02249	PTB	PTB	Weighted mode	12	-1.76721	1.66744	0.311935	0.606568
M33442	pseudouridine	PTB	PTB	Weighted median	28	-2.50091	2.47339	0.311956	1.23443
M01561	alpha-tocopherol	PTB	PTB	Weighted median	11	1.62683	1.60983	0.312228	0.469903
M34109	metoprolol acid metabolite*	PTB	PTB	Simple mode	33	0.107252	0.104755	0.313587	1.45622
M33683	X-12261	PTB	PTB	Simple mode	11	0.626736	0.590773	0.313696	0.478541
M33150	X-11805	PTB	PTB	Weighted mode	10	-0.307399	0.288091	0.313748	0.414386
M35193	X-13435	PTB	PTB	MR Egger	24	1.99623	1.93663	0.313845	1.30832
M34365	3-(cystein-S-yl)acetaminophen*	PTB	PTB	MR Egger	65	0.223342	0.220093	0.3141	2.91295
M35678	hexadecanedioate	PTB	PTB	Inverse variance weighted	24	-0.441617	0.438898	0.314322	1.43896
M34389	1-methylxanthine	PTB	PTB	Weighted mode	13	0.805167	0.767785	0.314984	0.846876
M18929	X-05907	PTB	PTB	MR Egger	13	-4.02832	3.82753	0.315159	0.582299
M36738	gamma-glutamylglutamate	PTB	PTB	MR Egger	10	-1.80353	1.68554	0.315837	0.452001
M35255	2-stearoylglycerophosphocholine*	PTB	PTB	MR Egger	13	4.77183	4.54613	0.316395	0.590644
M36754	octadecanedioate	PTB	PTB	MR Egger	9	2.23172	2.06877	0.316454	0.504965
M35159	cysteine-glutathione disulfide	PTB	PTB	Weighted median	9	-0.882433	0.88097	0.316507	0.436861
M33165	X-11820	PTB	PTB	Inverse variance weighted	13	-0.673931	0.673259	0.316828	0.633713
M01107	allantoin	PTB	PTB	Weighted mode	19	1.1051	1.07456	0.317374	0.813087
M33531	X-12116	PTB	PTB	Simple mode	10	-1.27958	1.20932	0.317583	0.406986
M32518	X-11204	PTB	PTB	Weighted median	40	-1.78061	1.78172	0.31761	1.74942
M34350	X-12740	PTB	PTB	Simple mode	13	0.803374	0.770745	0.317801	0.589718
M32616	X-11299	PTB	PTB	Weighted median	12	-0.596909	0.599164	0.319135	0.498526
M32846	X-11529	PTB	PTB	MR Egger	12	-0.3295	0.31456	0.319529	1.31343
M34389	1-methylxanthine	PTB	PTB	MR Egger	13	1.19253	1.14609	0.320426	0.846876
M33653	X-12231	PTB	PTB	Weighted mode	13	-1.165	1.12473	0.320715	0.550619
M34322	X-12712	PTB	PTB	Inverse variance weighted	40	0.12721	0.128156	0.320896	1.77255
M34453	X-12776	PTB	PTB	Simple mode	3	8.56724	6.55857	0.321484	0.128755
M33443	valerate	PTB	PTB	Weighted median	10	1.95879	1.97578	0.321491	0.405271
M33638	X-12217	PTB	PTB	Simple mode	10	-2.41957	2.30845	0.321905	0.424182
M33132	X-11787	PTB	PTB	Simple mode	28	4.26155	4.23039	0.322703	1.70774
M15140	kynurenine	PTB	PTB	Weighted median	42	1.50283	1.52034	0.322915	2.17595
M03147	xanthine	PTB	PTB	MR Egger	3	-13.821	7.71302	0.324049	0.134868
M12067	undecanoate (11:0)	PTB	PTB	Inverse variance weighted	28	1.50692	1.52867	0.324244	1.29322
M01302	methionine	PTB	PTB	Weighted mode	22	-4.34348	4.30674	0.32468	0.928395
M21630	X-08402	PTB	PTB	MR Egger	21	1.5315	1.521	0.326634	1.38303
M00527	lactate	PTB	PTB	MR Egger	12	-5.18839	5.03469	0.327042	0.514678
M32769	X-11452	PTB	PTB	Simple mode	5	-1.59101	1.426	0.327047	0.237564
M35187	X-13429	PTB	PTB	Weighted median	8	-0.478891	0.488874	0.327294	0.814995
M35186	1-arachidonoylglycerophosphoethanolamine*	PTB	PTB	MR Egger	24	-2.3976	2.39426	0.327523	1.37791
M15996	aspartate	PTB	PTB	Weighted mode	4	2.59248	2.22636	0.328424	0.175079
M32857	X-11540	PTB	PTB	MR Egger	7	-2.55747	2.36318	0.328565	0.294095
M01515	salicylate	PTB	PTB	Weighted mode	18	-0.120649	0.119962	0.328652	0.772605
M32675	C-glycosyltryptophan*	PTB	PTB	Simple mode	22	-5.60377	5.60649	0.328924	0.971922
M15630	N-acetylornithine	PTB	PTB	MR Egger	16	-0.516579	0.512548	0.330622	1.89519
M32753	X-09789	PTB	PTB	Weighted median	12	0.779681	0.802788	0.331441	0.616991
M15958	phenylacetate	PTB	PTB	MR Egger	10	-1.19325	1.15551	0.33197	0.412172
M36515	X-14588	PTB	PTB	Inverse variance weighted	10	3.84155	3.96019	0.332025	0.44044
M34539	X-12855	PTB	PTB	Weighted mode	20	-0.669034	0.672906	0.332598	0.886468
M15676	3-methyl-2-oxovalerate	PTB	PTB	Weighted mode	32	-2.70826	2.75467	0.333144	1.527
M33422	gamma-glutamylphenylalanine	PTB	PTB	Simple mode	37	3.56512	3.63624	0.333411	1.64061
M01301	lysine	PTB	PTB	MR Egger	25	11.3652	11.5036	0.333445	1.17773
M33084	ADSGEGDFXAEGGGVR*	PTB	PTB	Inverse variance weighted	10	-0.617658	0.639322	0.333988	0.533042
M33969	stearidonate (18:4n3)	PTB	PTB	Inverse variance weighted	11	0.704844	0.731183	0.335057	0.535262
M18392	theobromine	PTB	PTB	Inverse variance weighted	4	1.13046	1.17357	0.335414	0.172033
M16822	X-04499--3,4-dihydroxybutyrate	PTB	PTB	Weighted median	20	1.69079	1.75679	0.335833	0.910345
M35451	X-13658	PTB	PTB	MR Egger	18	-0.14519	0.146384	0.336036	0.807387
M32753	X-09789	PTB	PTB	MR Egger	12	2.06492	2.04403	0.336209	0.616991
M01123	inosine	PTB	PTB	Inverse variance weighted	11	-0.38798	0.403481	0.336259	0.526808
M33415	X-12063	PTB	PTB	MR Egger	16	0.515181	0.517782	0.336635	1.70586
M35160	oleoylcarnitine	PTB	PTB	MR Egger	10	3.78315	3.70384	0.33695	0.421624
M34389	1-methylxanthine	PTB	PTB	Weighted median	13	0.787884	0.820671	0.33703	0.846876
M34539	X-12855	PTB	PTB	Simple mode	20	-1.23888	1.25953	0.33767	0.886468
M32412	butyrylcarnitine	PTB	PTB	Inverse variance weighted	26	0.317132	0.331047	0.338081	2.40214
M36559	X-14632	PTB	PTB	Inverse variance weighted	18	-0.381358	0.398171	0.338176	0.767469
M33163	X-11818	PTB	PTB	Inverse variance weighted	19	0.949464	0.991537	0.338281	0.839145
M22649	X-09108	PTB	PTB	Inverse variance weighted	13	-1.71107	1.78727	0.338384	0.548835
M22030	2-hydroxyisobutyrate	PTB	PTB	Inverse variance weighted	19	-1.1692	1.22219	0.33875	0.935962
M35978	X-14057	PTB	PTB	Weighted median	17	0.835584	0.874782	0.339481	0.708953
M35669	tetradecanedioate	PTB	PTB	Weighted mode	21	-0.600035	0.613464	0.339704	1.368
M34062	X-12524	PTB	PTB	Weighted median	31	-2.17087	2.27812	0.340628	1.3664
M32504	docosapentaenoate (n3 DPA; 22:5n3)	PTB	PTB	Weighted median	11	1.06976	1.12358	0.341045	0.520932
M35327	X-13549	PTB	PTB	Weighted median	19	-2.82935	2.97359	0.341355	0.831336
M32632	X-11315	PTB	PTB	Simple mode	28	-1.54791	1.59901	0.341615	1.30553
M33150	X-11805	PTB	PTB	MR Egger	10	-0.357699	0.353953	0.3418	0.414386
M33941	decanoylcarnitine	PTB	PTB	Simple mode	14	1.33274	1.35095	0.341883	1.07164
M33138	X-11793--oxidized bilirubin*	PTB	PTB	Inverse variance weighted	14	-0.619347	0.653412	0.343198	1.06976
M32802	X-11485	PTB	PTB	Simple mode	5	-1.55132	1.44598	0.343751	0.213061
M00063	cholesterol	PTB	PTB	Simple mode	46	-3.25579	3.40714	0.34439	2.0669
M35628	1-oleoylglycerophosphoethanolamine	PTB	PTB	Simple mode	9	-2.55811	2.54707	0.344624	0.411226
M32729	X-11412	PTB	PTB	Weighted mode	46	-1.74079	1.82363	0.344895	1.99052
M32379	scyllo-inositol	PTB	PTB	Weighted median	11	1.06725	1.12997	0.344914	0.576288
M33821	1-eicosatrienoylglycerophosphocholine*	PTB	PTB	MR Egger	20	-2.10474	2.17229	0.345432	0.9645
M22649	X-09108	PTB	PTB	MR Egger	13	5.69086	5.77427	0.345534	0.548835
M31522	pyroglutamylglycine	PTB	PTB	Inverse variance weighted	4	-0.674909	0.715916	0.345823	0.167038
M36131	X-14205--alpha-glutamyltyrosine	PTB	PTB	Weighted median	15	0.768903	0.816133	0.346126	0.714496
M01303	malate	PTB	PTB	Simple mode	17	2.75537	2.83845	0.34613	0.774098
M00054	tryptophan	PTB	PTB	MR Egger	189	3.14852	3.33596	0.346484	8.88511
M00527	lactate	PTB	PTB	Weighted mode	12	2.55329	2.59688	0.346633	0.514678
M33192	X-11847	PTB	PTB	Inverse variance weighted	13	-0.306486	0.326103	0.347297	0.542904
M34214	1-arachidonoylglycerophosphoinositol*	PTB	PTB	Weighted median	18	-1.2129	1.29113	0.347519	1.1761
M25599	X-10429	PTB	PTB	Weighted mode	21	-1.34843	1.4061	0.349016	0.953657
M15990	glycerophosphorylcholine (GPC)	PTB	PTB	MR Egger	19	-0.785331	0.815494	0.349041	0.793428
M32504	docosapentaenoate (n3 DPA; 22:5n3)	PTB	PTB	Weighted mode	11	1.34762	1.37233	0.349264	0.520932
M01110	arachidonate (20:4n6)	PTB	PTB	Simple mode	20	-2.42764	2.54083	0.351349	1.25426
M01303	malate	PTB	PTB	Weighted mode	17	2.48427	2.59273	0.352233	0.774098
M33144	X-11799	PTB	PTB	Weighted median	7	-0.477164	0.513616	0.352875	0.516498
M33447	palmitoleate (16:1n7)	PTB	PTB	Weighted mode	10	2.74587	2.80531	0.35325	0.472708
M01302	methionine	PTB	PTB	Inverse variance weighted	22	-2.11269	2.27599	0.353278	0.928395
M27278	X-10510	PTB	PTB	Weighted median	22	1.41003	1.52003	0.353599	1.18518
M34513	X-12830	PTB	PTB	Inverse variance weighted	12	-0.522201	0.563099	0.353735	0.506472
M32497	10-undecenoate (11:1n1)	PTB	PTB	Inverse variance weighted	25	0.512577	0.553307	0.354244	1.38914
M33658	X-12236	PTB	PTB	Weighted mode	8	1.22749	1.23813	0.354512	0.359563
M33652	X-12230	PTB	PTB	MR Egger	9	1.13394	1.14381	0.35453	0.377908
M18474	estrone 3-sulfate	PTB	PTB	Weighted mode	13	0.22203	0.230798	0.35503	0.57441
M33363	gamma-glutamylmethionine*	PTB	PTB	Inverse variance weighted	8	0.9411	1.01911	0.355771	0.346604
M20675	1,5-anhydroglucitol (1,5-AG)	PTB	PTB	Simple mode	30	-1.83305	1.95635	0.35651	1.83149
M00513	creatinine	PTB	PTB	Inverse variance weighted	25	1.68317	1.8296	0.357591	1.1098
M34390	7-methylxanthine	PTB	PTB	MR Egger	10	-2.18833	2.24219	0.35766	0.434569
M35257	2-linoleoylglycerophosphocholine*	PTB	PTB	Simple mode	20	2.10731	2.2373	0.358067	0.87328
M33250	X-11905	PTB	PTB	Weighted median	18	0.498532	0.542511	0.35813	1.04225
M27531	hyodeoxycholate	PTB	PTB	Simple mode	17	-0.742998	0.785527	0.358287	0.759542
M36585	X-14658	PTB	PTB	Inverse variance weighted	11	0.558261	0.609036	0.359337	0.464155
M32412	butyrylcarnitine	PTB	PTB	Weighted median	26	0.419757	0.458042	0.359449	2.40214
M33835	X-12407	PTB	PTB	Inverse variance weighted	9	0.38588	0.421588	0.360034	0.390478
M15488	acetylphosphate	PTB	PTB	Inverse variance weighted	17	-1.94049	2.12905	0.362066	0.757326
M33389	X-12038	PTB	PTB	MR Egger	54	5.35829	5.82899	0.36221	2.34447
M33390	X-12039	PTB	PTB	Weighted median	15	-0.476917	0.523528	0.362312	0.663283
M32698	X-11381	PTB	PTB	Weighted mode	17	2.90462	3.09786	0.362378	0.826268
M19934	myo-inositol	PTB	PTB	Weighted median	39	1.32368	1.45351	0.362467	1.82228
M34244	X-12644	PTB	PTB	Weighted mode	24	-1.17425	1.26402	0.362546	1.11223
M15122	glycerol	PTB	PTB	Weighted mode	18	1.32572	1.41749	0.362751	0.797577
M34404	1,3,7-trimethylurate	PTB	PTB	Weighted median	10	0.347726	0.38212	0.362826	0.453
M34404	1,3,7-trimethylurate	PTB	PTB	Simple mode	10	0.445014	0.464274	0.362842	0.453
M33883	X-12441--12-hydroxyeicosatetraenoate (12-HETE)	PTB	PTB	Inverse variance weighted	14	0.267943	0.294457	0.362847	0.718199
M37058	succinylcarnitine	PTB	PTB	Weighted median	42	-1.28659	1.41644	0.363704	2.35496
M34395	1-methylurate	PTB	PTB	MR Egger	17	-0.961471	1.02662	0.36383	0.870114
M34214	1-arachidonoylglycerophosphoinositol*	PTB	PTB	Weighted mode	18	-1.5195	1.62905	0.364007	1.1761
M33935	piperine	PTB	PTB	MR Egger	11	1.19825	1.25449	0.364441	0.476061
M34327	X-12717	PTB	PTB	Inverse variance weighted	9	-0.440861	0.486273	0.364612	0.380346
M34912	X-13215	PTB	PTB	Simple mode	44	-2.35285	2.56826	0.36471	1.91649
M33531	X-12116	PTB	PTB	Weighted median	10	-0.801456	0.884236	0.364734	0.406986
M36099	4-ethylphenylsulfate	PTB	PTB	Weighted mode	7	0.967833	0.988734	0.365452	0.297566
M35187	X-13429	PTB	PTB	Weighted mode	8	-0.4879	0.504242	0.365482	0.814995
M34469	X-12786	PTB	PTB	MR Egger	11	1.26069	1.3244	0.366014	0.477395
M32762	X-11445--5-alpha-pregnan-3beta,20alpha-disulfate	PTB	PTB	MR Egger	15	-1.13233	1.20945	0.366219	0.723527
M36585	X-14658	PTB	PTB	Weighted median	11	0.733655	0.812506	0.366551	0.464155
M33138	X-11793--oxidized bilirubin*	PTB	PTB	MR Egger	14	-1.08676	1.15822	0.366589	1.06976
M32634	X-11317	PTB	PTB	Inverse variance weighted	44	-0.918747	1.01811	0.366841	2.0108
M27718	creatine	PTB	PTB	Weighted median	8	0.976005	1.08174	0.366921	0.47566
M32425	dehydroisoandrosterone sulfate (DHEA-S)	PTB	PTB	Simple mode	21	-1.32615	1.4372	0.367145	1.01411
M15140	kynurenine	PTB	PTB	Simple mode	42	-3.03997	3.34459	0.368704	2.17595
M32553	phenol sulfate	PTB	PTB	Inverse variance weighted	17	-0.691286	0.770705	0.369744	0.732023
M35464	X-13671	PTB	PTB	Weighted median	15	1.8868	2.10608	0.370316	0.690627
M01301	lysine	PTB	PTB	Simple mode	25	4.35896	4.79085	0.371949	1.17773
M01572	glycerate	PTB	PTB	Simple mode	17	-3.70469	4.03769	0.37249	0.723614
M00553	cotinine	PTB	PTB	MR Egger	16	-0.227067	0.246571	0.372701	0.706737
M01302	methionine	PTB	PTB	Simple mode	22	-4.44683	4.88315	0.372816	0.928395
M18335	quinate	PTB	PTB	Inverse variance weighted	6	-0.494027	0.554642	0.373083	0.254719
M33973	epiandrosterone sulfate	PTB	PTB	Inverse variance weighted	12	0.278022	0.312242	0.373248	1.23065
M03147	xanthine	PTB	PTB	Inverse variance weighted	3	-3.37068	3.79474	0.374405	0.134868
M37097	tryptophan betaine	PTB	PTB	Simple mode	12	0.571396	0.617222	0.374438	0.708925
M33422	gamma-glutamylphenylalanine	PTB	PTB	Inverse variance weighted	37	1.0695	1.20439	0.374541	1.64061
M33508	X-12093	PTB	PTB	Simple mode	13	0.69744	0.756742	0.374876	1.10539
M18394	theophylline	PTB	PTB	Inverse variance weighted	14	0.517464	0.583251	0.374968	0.609188
M35635	3-(3-hydroxyphenyl)propionate	PTB	PTB	MR Egger	10	-0.778216	0.82851	0.375069	0.426176
M32739	X-11422--xanthine	PTB	PTB	Weighted mode	8	2.98119	3.14735	0.375077	0.339833
M32586	bilirubin (E,E)*	PTB	PTB	MR Egger	9	-0.787193	0.832299	0.375743	0.825627
M01114	deoxycholate	PTB	PTB	Weighted median	17	-0.564488	0.637448	0.375864	0.712798
M34404	1,3,7-trimethylurate	PTB	PTB	Weighted mode	10	0.423232	0.454836	0.376389	0.453
M35464	X-13671	PTB	PTB	Simple mode	15	3.61209	3.95859	0.376967	0.690627
M34516	X-12833	PTB	PTB	Weighted median	18	-0.135432	0.153358	0.377177	0.787342
M18394	theophylline	PTB	PTB	MR Egger	14	1.21273	1.32532	0.378188	0.609188
M01121	margarate (17:0)	PTB	PTB	Weighted median	7	1.78486	2.02895	0.379025	0.360689
M00584	mannose	PTB	PTB	Simple mode	20	2.31095	2.57646	0.380971	1.24457
M33935	piperine	PTB	PTB	Weighted mode	11	0.960717	1.04998	0.381734	0.476061
M18474	estrone 3-sulfate	PTB	PTB	Weighted median	13	0.210431	0.240588	0.381762	0.57441
M33609	X-12188	PTB	PTB	Inverse variance weighted	19	0.134618	0.153931	0.381828	0.858375
M27273	X-10506	PTB	PTB	Simple mode	13	-3.043	3.352	0.381845	0.55076
M34420	bradykinin, des-arg(9)	PTB	PTB	Weighted mode	22	-0.284404	0.318546	0.382072	1.37985
M25459	X-10395	PTB	PTB	MR Egger	30	-0.898566	1.01408	0.383118	1.4364
M18467	eicosapentaenoate (EPA; 20:5n3)	PTB	PTB	Simple mode	12	1.78149	1.96306	0.38359	0.624042
M19368	X-06267	PTB	PTB	Weighted mode	12	2.05645	2.26688	0.38376	0.513144
M33968	5-dodecenoate (12:1n7)	PTB	PTB	Weighted median	19	-0.804048	0.923253	0.383817	0.859575
M21049	1,6-anhydroglucose	PTB	PTB	Weighted mode	15	-0.508859	0.566097	0.383912	0.638404
M32578	X-11261	PTB	PTB	Inverse variance weighted	16	0.564375	0.648497	0.384147	0.870947
M27722	erythrose	PTB	PTB	Simple mode	7	-1.85237	1.97377	0.384216	0.286597
M00060	leucine	PTB	PTB	Inverse variance weighted	201	0.857276	0.985256	0.384243	9.3266
M33188	X-11843	PTB	PTB	Weighted median	3	-0.612932	0.704965	0.384601	0.124447
M35669	tetradecanedioate	PTB	PTB	MR Egger	21	-0.704412	0.791938	0.38487	1.368
M15335	mannitol	PTB	PTB	MR Egger	13	-1.02592	1.13377	0.384926	0.542498
M19323	docosahexaenoate (DHA; 22:6n3)	PTB	PTB	MR Egger	6	2.84127	2.91528	0.384938	0.242976
M34533	X-12850	PTB	PTB	MR Egger	15	0.9362	1.0413	0.384965	0.749217
M18494	taurochenodeoxycholate	PTB	PTB	Inverse variance weighted	13	-0.340885	0.392951	0.385669	0.544639
M32802	X-11485	PTB	PTB	MR Egger	5	-3.46038	3.42375	0.386602	0.213061
M36131	X-14205--alpha-glutamyltyrosine	PTB	PTB	MR Egger	15	1.90205	2.12374	0.386741	0.714496
M35257	2-linoleoylglycerophosphocholine*	PTB	PTB	Weighted mode	20	1.98453	2.24471	0.387698	0.87328
M01605	ursodeoxycholate	PTB	PTB	Weighted mode	11	-0.503001	0.557204	0.3879	0.460639
M33204	X-11859	PTB	PTB	Simple mode	13	-2.75222	3.07359	0.38816	0.533317
M36230	X-14304--leucylalanine	PTB	PTB	Simple mode	19	-0.971621	1.09952	0.388521	0.895547
M12129	beta-hydroxyisovalerate	PTB	PTB	MR Egger	23	2.062	2.34251	0.388684	1.03768
M32836	HWESASXX*	PTB	PTB	Inverse variance weighted	6	-0.722722	0.839382	0.389229	0.339115
M18357	glycylvaline	PTB	PTB	MR Egger	7	-2.93399	3.11868	0.390011	0.293089
M33531	X-12116	PTB	PTB	Inverse variance weighted	10	-0.704932	0.820186	0.390076	0.406986
M36376	X-14450--phenylalanylleucine	PTB	PTB	Simple mode	5	-1.51551	1.57603	0.390703	0.222685
M36559	X-14632	PTB	PTB	MR Egger	18	-0.549544	0.623513	0.391167	0.767469
M33884	X-12442--5,8-tetradecadienoate	PTB	PTB	Weighted median	13	-0.684873	0.799805	0.391832	0.678709
M32328	hexanoylcarnitine	PTB	PTB	Simple mode	17	1.37057	1.55847	0.392183	1.2939
M15990	glycerophosphorylcholine (GPC)	PTB	PTB	Weighted mode	19	-0.654525	0.747143	0.392551	0.793428
M01712	cortisol	PTB	PTB	Inverse variance weighted	13	-0.891026	1.04261	0.392766	0.546129
M33443	valerate	PTB	PTB	MR Egger	10	6.29648	6.97397	0.392976	0.405271
M01359	oleate (18:1n9)	PTB	PTB	Weighted median	20	-1.60865	1.88492	0.393418	0.875378
M01336	palmitate (16:0)	PTB	PTB	Simple mode	28	3.45063	3.98021	0.393611	1.25017
M33960	1-oleoylglycerophosphocholine	PTB	PTB	Inverse variance weighted	15	-0.975788	1.14475	0.393992	0.637921
M35127	pro-hydroxy-pro	PTB	PTB	Simple mode	19	2.92217	3.34768	0.394218	0.828951
M33885	X-12443	PTB	PTB	Inverse variance weighted	12	0.339955	0.399063	0.394279	0.505308
M32346	glycochenodeoxycholate	PTB	PTB	Simple mode	14	0.73742	0.837749	0.394711	0.619644
M15335	mannitol	PTB	PTB	Simple mode	13	-0.643261	0.728897	0.394835	0.542498
M34389	1-methylxanthine	PTB	PTB	Inverse variance weighted	13	0.542183	0.637948	0.395389	0.846876
M33442	pseudouridine	PTB	PTB	Weighted mode	28	-2.58352	2.99197	0.395477	1.23443
M35551	X-13741	PTB	PTB	Weighted median	11	-0.661468	0.778973	0.395796	0.511765
M33508	X-12093	PTB	PTB	Weighted mode	13	0.584053	0.663544	0.396036	1.10539
M36553	X-14626	PTB	PTB	MR Egger	17	-1.09375	1.25182	0.39604	1.00494
M33137	X-11792	PTB	PTB	Weighted mode	15	-0.414618	0.474015	0.396498	0.808915
M32729	X-11412	PTB	PTB	MR Egger	46	-2.1685	2.53389	0.396746	1.99052
M33443	valerate	PTB	PTB	Inverse variance weighted	10	1.64639	1.943	0.396803	0.405271
M32635	1-linoleoylglycerophosphoethanolamine*	PTB	PTB	Inverse variance weighted	13	-0.76159	0.899652	0.397252	0.793071
M33441	isobutyrylcarnitine	PTB	PTB	Weighted median	11	0.854368	1.00987	0.397544	0.90644
M19368	X-06267	PTB	PTB	Simple mode	12	2.91017	3.30804	0.397819	0.513144
M33822	1-docosahexaenoylglycerophosphocholine*	PTB	PTB	Inverse variance weighted	8	-1.19774	1.41693	0.397939	0.33516
M15778	benzoate	PTB	PTB	Simple mode	41	3.09749	3.62641	0.39811	1.79292
M33877	X-12435	PTB	PTB	Inverse variance weighted	27	0.106144	0.125665	0.398301	1.19657
M32814	X-11497	PTB	PTB	Inverse variance weighted	14	-1.24142	1.47025	0.398469	0.584021
M34912	X-13215	PTB	PTB	Weighted mode	44	-1.45836	1.71139	0.398854	1.91649
M01605	ursodeoxycholate	PTB	PTB	Weighted median	11	-0.432933	0.515082	0.40062	0.460639
M22481	X-08988	PTB	PTB	MR Egger	33	-1.0195	1.19718	0.400975	1.63255
M31555	pyridoxate	PTB	PTB	MR Egger	12	-1.00988	1.15216	0.40132	0.499225
M32729	X-11412	PTB	PTB	Weighted median	46	-1.24962	1.48994	0.401634	1.99052
M33937	alpha-hydroxyisovalerate	PTB	PTB	MR Egger	14	1.97889	2.27695	0.401842	0.823807
M01564	citrate	PTB	PTB	Simple mode	45	2.99142	3.53716	0.402289	2.08942
M27447	1-linoleoylglycerol (1-monolinolein)	PTB	PTB	Weighted mode	14	0.812022	0.938967	0.402823	0.619456
M35257	2-linoleoylglycerophosphocholine*	PTB	PTB	MR Egger	20	2.90023	3.38611	0.402975	0.87328
M33391	X-12040	PTB	PTB	Weighted mode	16	-0.162076	0.188516	0.403459	0.71968
M32795	X-11478	PTB	PTB	Weighted median	12	0.64652	0.77495	0.404127	0.671857
M33627	X-12206	PTB	PTB	Simple mode	10	2.33627	2.66995	0.404306	0.413516
M01564	citrate	PTB	PTB	Weighted mode	45	2.3448	2.78505	0.404384	2.08942
M32739	X-11422--xanthine	PTB	PTB	Simple mode	8	3.1035	3.50269	0.405008	0.339833
M01638	arginine	PTB	PTB	Weighted median	21	-1.31791	1.58381	0.405343	0.886823
M03127	hypoxanthine	PTB	PTB	Inverse variance weighted	23	-0.780361	0.938204	0.405544	1.05678
M35754	X-13859	PTB	PTB	MR Egger	43	1.3699	1.63201	0.406119	1.92992
M32322	glutamate	PTB	PTB	Inverse variance weighted	2	-2.14441	2.5823	0.406299	0.108198
M15958	phenylacetate	PTB	PTB	Inverse variance weighted	10	-0.609081	0.734804	0.407159	0.412172
M35305	1-palmitoylglycerophosphoinositol*	PTB	PTB	Simple mode	11	1.64311	1.89989	0.407392	0.460291
M27710	N-acetylglycine	PTB	PTB	Weighted median	15	0.533946	0.646279	0.408699	0.964362
M18254	paraxanthine	PTB	PTB	Inverse variance weighted	13	-0.404001	0.490705	0.410333	0.56014
M22130	phenyllactate (PLA)	PTB	PTB	Simple mode	18	-2.16874	2.56969	0.410407	0.878958
M34336	X-12726	PTB	PTB	Simple mode	20	0.749334	0.89067	0.410635	0.863734
M00575	arabinose	PTB	PTB	Weighted mode	5	-0.623861	0.680401	0.411074	0.218342
M36134	X-14208--phenylalanylserine	PTB	PTB	Weighted mode	14	0.489763	0.576711	0.411117	0.732573
M32729	X-11412	PTB	PTB	Simple mode	46	-2.3623	2.84965	0.411491	1.99052
M35189	X-13431--nonanoylcarnitine*	PTB	PTB	Weighted median	16	0.470806	0.575445	0.413266	1.38082
M33144	X-11799	PTB	PTB	Weighted mode	7	-0.450007	0.51256	0.413737	0.516498
M18497	taurocholate	PTB	PTB	Weighted mode	16	-0.427294	0.50857	0.413996	0.688673
M32644	X-11327	PTB	PTB	MR Egger	35	2.87365	3.47351	0.414008	1.60844
M18497	taurocholate	PTB	PTB	Weighted median	16	-0.355822	0.435899	0.414332	0.688673
M35451	X-13658	PTB	PTB	Inverse variance weighted	18	-0.0795534	0.0974718	0.414404	0.807387
M34344	X-12734	PTB	PTB	Simple mode	11	-0.386997	0.455232	0.415154	0.470218
M33140	X-11795	PTB	PTB	Simple mode	12	-2.49053	2.94477	0.415713	0.516044
M34062	X-12524	PTB	PTB	Weighted mode	31	-2.38086	2.88488	0.415723	1.3664
M35193	X-13435	PTB	PTB	Simple mode	24	1.91093	2.30736	0.416073	1.30832
M15122	glycerol	PTB	PTB	Weighted median	18	1.14999	1.41467	0.416275	0.797577
M32739	X-11422--xanthine	PTB	PTB	Inverse variance weighted	8	1.38096	1.69917	0.416374	0.339833
M34400	1,7-dimethylurate	PTB	PTB	MR Egger	12	1.19906	1.41697	0.417223	0.49729
M33359	X-12013	PTB	PTB	Weighted median	9	0.306927	0.37852	0.417446	0.404327
M22030	2-hydroxyisobutyrate	PTB	PTB	Weighted mode	19	1.53214	1.84637	0.417517	0.935962
M34539	X-12855	PTB	PTB	Weighted median	20	-0.574963	0.709624	0.417805	0.886468
M33892	X-12450	PTB	PTB	Simple mode	30	1.71028	2.08212	0.418114	1.27826
M12768	X-03088	PTB	PTB	Inverse variance weighted	18	0.760167	0.938972	0.418185	0.740055
M36552	X-14625	PTB	PTB	Inverse variance weighted	20	1.19671	1.48064	0.418953	0.902962
M35327	X-13549	PTB	PTB	Simple mode	19	-4.6959	5.6882	0.419866	0.831336
M36553	X-14626	PTB	PTB	Weighted mode	17	-0.73584	0.88876	0.419883	1.00494
M33359	X-12013	PTB	PTB	MR Egger	9	0.385133	0.449671	0.420083	0.404327
M32855	X-11538	PTB	PTB	Weighted median	13	-0.487498	0.605331	0.420622	1.18867
M32346	glycochenodeoxycholate	PTB	PTB	Weighted median	14	0.421317	0.523271	0.420728	0.619644
M01515	salicylate	PTB	PTB	Inverse variance weighted	18	-0.0704684	0.0875865	0.421075	0.772605
M33140	X-11795	PTB	PTB	Weighted mode	12	-2.37739	2.84718	0.421483	0.516044
M34350	X-12740	PTB	PTB	Inverse variance weighted	13	0.256595	0.319261	0.421561	0.589718
M01361	pentadecanoate (15:0)	PTB	PTB	Weighted mode	19	-2.10422	2.55906	0.421687	0.822289
M33957	1-heptadecanoylglycerophosphocholine	PTB	PTB	Inverse variance weighted	10	-0.896927	1.11636	0.421723	0.416938
M36776	7-alpha-hydroxy-3-oxo-4-cholestenoate (7-Hoca)	PTB	PTB	Inverse variance weighted	16	1.11529	1.3893	0.422108	0.677696
M34420	bradykinin, des-arg(9)	PTB	PTB	Weighted median	22	-0.246233	0.306994	0.422508	1.37985
M33821	1-eicosatrienoylglycerophosphocholine*	PTB	PTB	Weighted median	20	-0.864831	1.08075	0.423589	0.9645
M12593	X-02973	PTB	PTB	Weighted mode	25	3.03366	3.7306	0.424107	1.07926
M33941	decanoylcarnitine	PTB	PTB	MR Egger	14	1.28492	1.55326	0.424245	1.07164
M16822	X-04499--3,4-dihydroxybutyrate	PTB	PTB	Weighted mode	20	2.63596	3.23419	0.425155	0.910345
M36850	taurolithocholate 3-sulfate	PTB	PTB	Weighted mode	10	0.928164	1.11169	0.425375	0.426812
M32560	X-07765	PTB	PTB	Inverse variance weighted	12	0.299955	0.376392	0.425497	0.510365
M32338	glycine	PTB	PTB	MR Egger	25	0.884973	1.09102	0.425597	1.61104
M35472	2-tetradecenoyl carnitine	PTB	PTB	Inverse variance weighted	19	0.411583	0.51667	0.425679	0.848982
M32672	pyroglutamine*	PTB	PTB	Inverse variance weighted	18	-0.537017	0.67455	0.425967	1.1149
M16634	X-04357	PTB	PTB	Weighted median	10	0.930543	1.17119	0.42689	0.403688
M32672	pyroglutamine*	PTB	PTB	Weighted median	18	-0.687021	0.865828	0.427496	1.1149
M35718	dihomo-linolenate (20:3n3 or n6)	PTB	PTB	Inverse variance weighted	23	-0.786043	0.990938	0.427643	1.13184
M33178	2-methoxyacetaminophen sulfate*	PTB	PTB	Inverse variance weighted	462	-0.020112	0.0253771	0.428053	19.1644
M12129	beta-hydroxyisovalerate	PTB	PTB	Simple mode	23	1.8483	2.29327	0.428888	1.03768
M32755	X-11438	PTB	PTB	Weighted mode	24	-0.791733	0.983561	0.429082	1.06718
M33390	X-12039	PTB	PTB	Inverse variance weighted	15	-0.312354	0.395024	0.429107	0.663283
M01769	cortisone	PTB	PTB	Inverse variance weighted	39	0.888891	1.1242	0.429126	1.73525
M32388	dodecanedioate	PTB	PTB	Simple mode	7	-1.27278	1.50149	0.42913	0.324552
M02734	gamma-glutamyltyrosine	PTB	PTB	Inverse variance weighted	43	-1.06108	1.34239	0.42927	1.96296
M19396	X-06307	PTB	PTB	Weighted mode	7	3.17757	3.75039	0.429343	0.298028
M35718	dihomo-linolenate (20:3n3 or n6)	PTB	PTB	Simple mode	23	-1.8267	2.26995	0.429585	1.13184
M32412	butyrylcarnitine	PTB	PTB	Weighted mode	26	0.31912	0.397536	0.429687	2.40214
M32854	X-11537	PTB	PTB	MR Egger	7	-0.851869	0.992461	0.429921	0.30631
M32632	X-11315	PTB	PTB	Weighted mode	28	-0.833525	1.04091	0.430259	1.30553
M32644	X-11327	PTB	PTB	Weighted median	35	1.28333	1.631	0.431376	1.60844
M33359	X-12013	PTB	PTB	Weighted mode	9	0.300395	0.362552	0.431378	0.404327
M18369	gamma-glutamylleucine	PTB	PTB	Simple mode	37	2.7338	3.43705	0.431599	1.57414
M38178	cis-4-decenoyl carnitine	PTB	PTB	Inverse variance weighted	9	0.697989	0.888647	0.432189	0.774891
M34456	gamma-glutamylisoleucine*	PTB	PTB	Inverse variance weighted	26	0.679125	0.865171	0.432477	1.09169
M35527	4-hydroxyhippurate	PTB	PTB	MR Egger	11	-3.90719	4.75793	0.432749	0.457733
M30805	X-10810	PTB	PTB	MR Egger	16	0.918469	1.13764	0.432971	0.718121
M36115	X-14189--leucylalanine	PTB	PTB	Inverse variance weighted	13	0.281161	0.358908	0.433405	0.699971
M10642	caprate (10:0)	PTB	PTB	Simple mode	31	2.4798	3.13094	0.434562	1.33351
M19396	X-06307	PTB	PTB	Weighted median	7	1.51297	1.94138	0.435787	0.298028
M33957	1-heptadecanoylglycerophosphocholine	PTB	PTB	Weighted median	10	-1.18598	1.52283	0.4361	0.416938
M34534	laurylcarnitine	PTB	PTB	MR Egger	13	-1.92614	2.38393	0.436233	0.56801
M34306	X-12696	PTB	PTB	Weighted median	25	-0.40555	0.521029	0.436355	1.49625
M00542	3-hydroxybutyrate (BHBA)	PTB	PTB	Simple mode	10	0.616846	0.757737	0.436617	0.425639
M01561	alpha-tocopherol	PTB	PTB	Weighted mode	11	2.05075	2.53265	0.436942	0.469903
M32753	X-09789	PTB	PTB	Weighted mode	12	0.867396	1.07727	0.437773	0.616991
M32691	X-11374	PTB	PTB	MR Egger	16	-1.00028	1.25263	0.437893	0.696344
M02730	gamma-glutamylglutamine	PTB	PTB	Inverse variance weighted	21	0.872119	1.12553	0.438427	1.04762
M33204	X-11859	PTB	PTB	Inverse variance weighted	13	-0.940542	1.21477	0.438778	0.533317
M35159	cysteine-glutathione disulfide	PTB	PTB	Simple mode	9	-1.11928	1.37417	0.438924	0.436861
M18494	taurochenodeoxycholate	PTB	PTB	Weighted median	13	-0.439322	0.56766	0.43898	0.544639
M32412	butyrylcarnitine	PTB	PTB	Simple mode	26	0.627104	0.797834	0.43925	2.40214
M22032	X-08766	PTB	PTB	Weighted mode	16	-1.15094	1.44948	0.439556	0.668675
M33009	homostachydrine*	PTB	PTB	Weighted median	18	0.748245	0.970533	0.440729	0.801815
M33833	X-12405	PTB	PTB	MR Egger	8	-2.27049	2.75122	0.440791	0.336676
M36009	X-14086	PTB	PTB	Inverse variance weighted	13	-0.507396	0.658508	0.440989	0.60908
M27718	creatine	PTB	PTB	Simple mode	8	1.15755	1.41847	0.44135	0.47566
M33190	X-11845	PTB	PTB	Weighted mode	21	0.337816	0.430258	0.44157	0.882046
M33447	palmitoleate (16:1n7)	PTB	PTB	Simple mode	10	2.26114	2.80899	0.441585	0.472708
M33173	2-hydroxyacetaminophen sulfate*	PTB	PTB	Weighted mode	46	0.0373404	0.0481051	0.441677	2.28936
M33515	X-12100--hydroxytryptophan*	PTB	PTB	MR Egger	44	3.58434	4.61638	0.44184	2.06719
M34456	gamma-glutamylisoleucine*	PTB	PTB	Weighted mode	26	-1.23423	1.58161	0.442504	1.09169
M01365	myristate (14:0)	PTB	PTB	Weighted median	23	0.996003	1.29925	0.443319	0.978746
M34912	X-13215	PTB	PTB	Weighted median	44	-1.11735	1.45912	0.443814	1.91649
M01361	pentadecanoate (15:0)	PTB	PTB	Inverse variance weighted	19	0.927713	1.21202	0.444016	0.822289
M37190	5alpha-androstan-3beta,17beta-diol disulfate	PTB	PTB	Inverse variance weighted	17	-0.235542	0.307881	0.444247	1.15203
M34306	X-12696	PTB	PTB	Weighted mode	25	-0.373141	0.480248	0.444764	1.49625
M27722	erythrose	PTB	PTB	Weighted median	7	-1.01538	1.33014	0.445248	0.286597
M35326	X-13548	PTB	PTB	Inverse variance weighted	43	-0.842848	1.10535	0.44575	1.91521
M01359	oleate (18:1n9)	PTB	PTB	Simple mode	20	-2.51935	3.23638	0.445893	0.875378
M33937	alpha-hydroxyisovalerate	PTB	PTB	Weighted mode	14	0.96413	1.22823	0.446539	0.823807
M22548	X-09026	PTB	PTB	Weighted median	14	-1.55704	2.04745	0.446969	0.631203
M27256	X-10500	PTB	PTB	Simple mode	36	-2.6563	3.45627	0.447319	1.55327
M35305	1-palmitoylglycerophosphoinositol*	PTB	PTB	Weighted mode	11	1.21403	1.5359	0.447611	0.460291
M00513	creatinine	PTB	PTB	Weighted mode	25	-3.31697	4.31223	0.449278	1.1098
M16822	X-04499--3,4-dihydroxybutyrate	PTB	PTB	MR Egger	20	3.93062	5.08912	0.449925	0.910345
M02342	serotonin (5HT)	PTB	PTB	Weighted median	16	0.765656	1.01439	0.450373	0.693463
M18254	paraxanthine	PTB	PTB	MR Egger	13	-1.20085	1.53445	0.450387	0.56014
M01493	ornithine	PTB	PTB	Weighted median	11	-1.75783	2.33014	0.450617	0.48033
M01645	laurate (12:0)	PTB	PTB	Inverse variance weighted	41	0.713141	0.945431	0.450668	1.8036
M22842	cholate	PTB	PTB	Inverse variance weighted	9	0.2587	0.342989	0.450699	0.366871
M32405	indolepropionate	PTB	PTB	Inverse variance weighted	17	-0.492844	0.653901	0.45103	0.81887
M34350	X-12740	PTB	PTB	Weighted median	13	0.340058	0.451574	0.451419	0.589718
M15676	3-methyl-2-oxovalerate	PTB	PTB	Simple mode	32	-2.81084	3.68634	0.451525	1.527
M02132	citrulline	PTB	PTB	Weighted median	45	-1.26358	1.68036	0.452069	2.00374
M20699	erythritol	PTB	PTB	Inverse variance weighted	25	-0.506104	0.67346	0.452352	1.114
M18392	theobromine	PTB	PTB	MR Egger	4	7.99794	8.65352	0.452932	0.172033
M32753	X-09789	PTB	PTB	Inverse variance weighted	12	0.448227	0.597289	0.452992	0.616991
M33443	valerate	PTB	PTB	Weighted mode	10	2.38838	3.04671	0.453223	0.405271
M12017	3-methoxytyrosine	PTB	PTB	MR Egger	15	-2.61248	3.38122	0.453553	0.649447
M36115	X-14189--leucylalanine	PTB	PTB	Simple mode	13	-0.924651	1.19402	0.453682	0.699971
M15650	N1-methyladenosine	PTB	PTB	Simple mode	8	6.80293	8.58316	0.454036	0.353967
M35472	2-tetradecenoyl carnitine	PTB	PTB	Weighted median	19	0.551671	0.739138	0.455443	0.848982
M32698	X-11381	PTB	PTB	Simple mode	17	2.74187	3.59218	0.456399	0.826268
M18929	X-05907	PTB	PTB	Weighted mode	13	2.11385	2.74836	0.456688	0.582299
M34245	X-12645	PTB	PTB	MR Egger	19	-1.16213	1.52677	0.456987	0.809527
M32405	indolepropionate	PTB	PTB	Weighted mode	17	0.91975	1.20876	0.457784	0.81887
M21184	1-oleoylglycerol (1-monoolein)	PTB	PTB	MR Egger	16	-1.99314	2.61172	0.458039	0.717243
M34416	1-stearoylglycerophosphoethanolamine	PTB	PTB	MR Egger	14	-1.91875	2.50272	0.458098	0.651694
M33968	5-dodecenoate (12:1n7)	PTB	PTB	Inverse variance weighted	19	-0.475629	0.642734	0.459294	0.859575
M16822	X-04499--3,4-dihydroxybutyrate	PTB	PTB	Simple mode	20	2.49805	3.30913	0.459567	0.910345
M22116	4-methyl-2-oxopentanoate	PTB	PTB	Inverse variance weighted	14	1.24946	1.6903	0.459789	0.648205
M35977	X-14056	PTB	PTB	Inverse variance weighted	9	0.711071	0.962027	0.459823	0.387866
M36585	X-14658	PTB	PTB	Weighted mode	11	0.96102	1.2512	0.460193	0.464155
M35451	X-13658	PTB	PTB	Simple mode	18	-0.198102	0.262321	0.460472	0.807387
M15335	mannitol	PTB	PTB	Inverse variance weighted	13	0.273409	0.370735	0.460832	0.542498
M34245	X-12645	PTB	PTB	Weighted median	19	-0.678935	0.921054	0.461044	0.809527
M01284	threonine	PTB	PTB	Inverse variance weighted	20	-0.9647	1.30909	0.461169	0.848095
M33140	X-11795	PTB	PTB	Weighted median	12	-1.27273	1.7291	0.46169	0.516044
M22030	2-hydroxyisobutyrate	PTB	PTB	Weighted median	19	1.18294	1.60751	0.461801	0.935962
M33969	stearidonate (18:4n3)	PTB	PTB	Weighted median	11	0.741122	1.00721	0.461841	0.535262
M33144	X-11799	PTB	PTB	MR Egger	7	-0.705073	0.886042	0.462263	0.516498
M15630	N-acetylornithine	PTB	PTB	Weighted mode	16	-0.321296	0.42623	0.462633	1.89519
M33910	X-12465	PTB	PTB	Simple mode	12	-1.12504	1.48025	0.463214	0.503441
M18929	X-05907	PTB	PTB	Weighted median	13	1.48759	2.02874	0.463403	0.582299
M21049	1,6-anhydroglucose	PTB	PTB	MR Egger	15	-0.593725	0.786407	0.463718	0.638404
M34359	X-12749	PTB	PTB	Simple mode	43	-2.492	3.37372	0.464228	1.92967
M33936	octanoylcarnitine	PTB	PTB	Simple mode	16	1.32192	1.76199	0.464716	1.22792
M01493	ornithine	PTB	PTB	Weighted mode	11	-2.12382	2.79524	0.464909	0.48033
M33968	5-dodecenoate (12:1n7)	PTB	PTB	Weighted mode	19	-1.07136	1.43524	0.465024	0.859575
M34404	1,3,7-trimethylurate	PTB	PTB	Inverse variance weighted	10	0.201148	0.275592	0.465466	0.453
M01649	valine	PTB	PTB	MR Egger	6	3.26605	4.06843	0.46709	0.310527
M20675	1,5-anhydroglucitol (1,5-AG)	PTB	PTB	Weighted mode	30	-0.907289	1.23356	0.467938	1.83149
M32587	X-02249	PTB	PTB	MR Egger	12	-2.44466	3.24088	0.468048	0.606568
M35978	X-14057	PTB	PTB	Simple mode	17	1.1055	1.48902	0.468582	0.708953
M35189	X-13431--nonanoylcarnitine*	PTB	PTB	Inverse variance weighted	16	0.320495	0.44238	0.468772	1.38082
M33250	X-11905	PTB	PTB	Weighted mode	18	0.423478	0.571758	0.469008	1.04225
M34878	X-13183--stearamide	PTB	PTB	Inverse variance weighted	11	-0.403439	0.557254	0.46908	0.468405
M35527	4-hydroxyhippurate	PTB	PTB	Weighted mode	11	1.56548	2.08773	0.47062	0.457733
M33195	X-11850	PTB	PTB	Simple mode	7	-0.467606	0.607778	0.470866	0.295347
M33228	1-arachidonoylglycerophosphocholine*	PTB	PTB	Simple mode	21	-1.60004	2.17867	0.471222	1.38941
M15676	3-methyl-2-oxovalerate	PTB	PTB	Weighted median	32	1.25769	1.74702	0.471584	1.527
M19368	X-06267	PTB	PTB	Weighted median	12	1.50926	2.09766	0.471834	0.513144
M33957	1-heptadecanoylglycerophosphocholine	PTB	PTB	MR Egger	10	3.08314	4.09219	0.472786	0.416938
M15630	N-acetylornithine	PTB	PTB	Weighted median	16	-0.308628	0.429873	0.472786	1.89519
M33415	X-12063	PTB	PTB	Simple mode	16	0.598255	0.813927	0.473662	1.70586
M12017	3-methoxytyrosine	PTB	PTB	Simple mode	15	-1.60135	2.17497	0.473727	0.649447
M34530	X-12847	PTB	PTB	Weighted median	10	-0.403662	0.564297	0.474402	0.407211
M32787	X-11470	PTB	PTB	MR Egger	12	-1.60785	2.1639	0.474557	0.626907
M01365	myristate (14:0)	PTB	PTB	Simple mode	23	1.54715	2.12711	0.474683	0.978746
M16634	X-04357	PTB	PTB	MR Egger	10	1.4258	1.90125	0.474774	0.403688
M34384	stachydrine	PTB	PTB	Inverse variance weighted	6	-0.407912	0.570852	0.474877	0.264761
M00060	leucine	PTB	PTB	Weighted mode	201	2.03974	2.85083	0.47514	9.3266
M18349	indolelactate	PTB	PTB	Simple mode	18	-1.63511	2.24115	0.475578	0.818157
M36009	X-14086	PTB	PTB	MR Egger	13	-1.76761	2.39931	0.476715	0.60908
M22189	palmitoylcarnitine	PTB	PTB	MR Egger	8	-2.21767	2.92378	0.476881	0.332768
M32654	3-dehydrocarnitine*	PTB	PTB	Simple mode	26	-1.77552	2.46209	0.477512	1.39725
M01299	tyrosine	PTB	PTB	Inverse variance weighted	34	1.17519	1.65637	0.478016	1.59288
M21188	1-stearoylglycerol (1-monostearin)	PTB	PTB	MR Egger	23	2.56205	3.54697	0.478064	1.00137
M34112	X-12544	PTB	PTB	Weighted median	18	0.467576	0.659314	0.478209	0.765182
M27718	creatine	PTB	PTB	Weighted mode	8	0.930198	1.2439	0.478941	0.47566
M32729	X-11412	PTB	PTB	Inverse variance weighted	46	-0.718463	1.01669	0.47977	1.99052
M36099	4-ethylphenylsulfate	PTB	PTB	Simple mode	7	0.858906	1.14104	0.480086	0.297566
M33390	X-12039	PTB	PTB	MR Egger	15	-0.561986	0.773012	0.480109	0.663283
M33883	X-12441--12-hydroxyeicosatetraenoate (12-HETE)	PTB	PTB	Weighted median	14	0.289823	0.410788	0.480481	0.718199
M01493	ornithine	PTB	PTB	Inverse variance weighted	11	-1.1524	1.63463	0.480818	0.48033
M36515	X-14588	PTB	PTB	Weighted median	10	3.80678	5.40715	0.481416	0.44044
M33936	octanoylcarnitine	PTB	PTB	MR Egger	16	0.835353	1.15544	0.4816	1.22792
M33941	decanoylcarnitine	PTB	PTB	Inverse variance weighted	14	0.571738	0.812483	0.481624	1.07164
M33408	X-12056	PTB	PTB	Inverse variance weighted	14	-0.343191	0.487834	0.481745	0.610525
M35551	X-13741	PTB	PTB	Weighted mode	11	-1.19857	1.64148	0.482037	0.511765
M34516	X-12833	PTB	PTB	Weighted mode	18	-0.145462	0.202459	0.482222	0.787342
M01605	ursodeoxycholate	PTB	PTB	MR Egger	11	-0.531874	0.726624	0.482805	0.460639
M36468	X-14541	PTB	PTB	Weighted median	16	0.435987	0.621611	0.483065	0.693155
M33675	X-12253	PTB	PTB	MR Egger	8	2.88818	3.86907	0.48359	0.336188
M35551	X-13741	PTB	PTB	Simple mode	11	-1.10889	1.52431	0.483621	0.511765
M03141	betaine	PTB	PTB	MR Egger	23	-1.92251	2.69843	0.484024	1.21468
M03141	betaine	PTB	PTB	Weighted median	23	-1.04653	1.49678	0.484433	1.21468
M01110	arachidonate (20:4n6)	PTB	PTB	Weighted mode	20	-0.880249	1.23466	0.484544	1.25426
M35431	2-methylbutyroylcarnitine	PTB	PTB	MR Egger	25	2.38017	3.35071	0.48463	1.07901
M33936	octanoylcarnitine	PTB	PTB	Inverse variance weighted	16	0.453521	0.64894	0.484637	1.22792
M37203	4-androsten-3beta,17beta-diol disulfate 2*	PTB	PTB	Simple mode	19	1.28656	1.80398	0.484878	0.980688
M32755	X-11438	PTB	PTB	Simple mode	24	-1.01372	1.42813	0.484947	1.06718
M33173	2-hydroxyacetaminophen sulfate*	PTB	PTB	Weighted median	46	0.0343821	0.0493525	0.486013	2.28936
M34359	X-12749	PTB	PTB	MR Egger	43	1.70874	2.43069	0.486037	1.92967
M36808	dimethylarginine (SDMA + ADMA)	PTB	PTB	Inverse variance weighted	33	-0.933535	1.34268	0.486883	1.42676
M12129	beta-hydroxyisovalerate	PTB	PTB	Inverse variance weighted	23	0.645526	0.929393	0.487327	1.03768
M32593	heme*	PTB	PTB	Simple mode	12	1.29866	1.81019	0.488072	0.506073
M34674	X-12990--docosapentaenoic acid (n6-DPA)	PTB	PTB	Weighted mode	12	-0.849564	1.18477	0.488278	0.545002
M34674	X-12990--docosapentaenoic acid (n6-DPA)	PTB	PTB	Weighted median	12	-0.674042	0.972743	0.488354	0.545002
M32980	adrenate (22:4n6)	PTB	PTB	Inverse variance weighted	11	-0.655871	0.946661	0.488419	0.595747
M35854	threitol	PTB	PTB	Inverse variance weighted	13	0.579075	0.838139	0.489625	0.543102
M35977	X-14056	PTB	PTB	Weighted mode	9	-1.18341	1.63482	0.489766	0.387866
M33228	1-arachidonoylglycerophosphocholine*	PTB	PTB	MR Egger	21	-1.05554	1.50116	0.490491	1.38941
M32855	X-11538	PTB	PTB	Weighted mode	13	-0.467293	0.657334	0.490739	1.18867
M32632	X-11315	PTB	PTB	Weighted median	28	-0.682088	0.990056	0.490862	1.30553
M35978	X-14057	PTB	PTB	Weighted mode	17	0.888957	1.26281	0.491583	0.708953
M32504	docosapentaenoate (n3 DPA; 22:5n3)	PTB	PTB	MR Egger	11	1.42083	1.98239	0.491722	0.520932
M19324	1-stearoylglycerophosphoinositol	PTB	PTB	Simple mode	7	-1.22525	1.67392	0.491781	0.309325
M32762	X-11445--5-alpha-pregnan-3beta,20alpha-disulfate	PTB	PTB	Weighted mode	15	-0.548532	0.779916	0.493387	0.723527
M33675	X-12253	PTB	PTB	Weighted mode	8	0.822041	1.13805	0.493512	0.336188
M32672	pyroglutamine*	PTB	PTB	Weighted mode	18	-0.756614	1.0859	0.495369	1.1149
M00063	cholesterol	PTB	PTB	Weighted mode	46	-2.13111	3.11089	0.496827	2.0669
M32632	X-11315	PTB	PTB	Inverse variance weighted	28	-0.441252	0.650632	0.497651	1.30553
M33453	alpha-ketoglutarate	PTB	PTB	MR Egger	17	1.48347	2.13501	0.497784	0.738404
M35305	1-palmitoylglycerophosphoinositol*	PTB	PTB	MR Egger	11	1.69709	2.40353	0.498006	0.460291
M37104	cyclo(leu-pro)	PTB	PTB	Weighted median	15	0.45328	0.669432	0.498336	0.639468
M33391	X-12040	PTB	PTB	Weighted median	16	-0.119834	0.177367	0.499275	0.71968
M34390	7-methylxanthine	PTB	PTB	Weighted median	10	-0.540116	0.799574	0.499355	0.434569
M33971	10-heptadecenoate (17:1n7)	PTB	PTB	Simple mode	5	2.87008	3.87433	0.499948	0.202977
M01114	deoxycholate	PTB	PTB	Weighted mode	17	-0.588574	0.852758	0.499958	0.712798
M33391	X-12040	PTB	PTB	Inverse variance weighted	16	-0.0863789	0.128062	0.499987	0.71968
M34214	1-arachidonoylglycerophosphoinositol*	PTB	PTB	MR Egger	18	1.38227	2.0032	0.500063	1.1761
M32338	glycine	PTB	PTB	Weighted mode	25	0.590715	0.863135	0.500289	1.61104
M35114	7-methylguanine	PTB	PTB	Simple mode	10	-1.11714	1.59129	0.500409	0.403957
M19362	X-06226	PTB	PTB	Inverse variance weighted	23	0.941238	1.39769	0.500679	1.00791
M01769	cortisone	PTB	PTB	MR Egger	39	-1.6865	2.48094	0.500872	1.73525
M01515	salicylate	PTB	PTB	Weighted median	18	-0.0792605	0.117797	0.501039	0.772605
M01114	deoxycholate	PTB	PTB	Simple mode	17	-0.724726	1.05366	0.501416	0.712798
M33188	X-11843	PTB	PTB	Weighted mode	3	-0.628673	0.773607	0.501769	0.124447
M32800	X-11483	PTB	PTB	Inverse variance weighted	11	0.221623	0.330348	0.502299	0.499722
M37104	cyclo(leu-pro)	PTB	PTB	Weighted mode	15	0.471903	0.685487	0.502437	0.639468
M32869	X-11552	PTB	PTB	Weighted median	16	-0.622612	0.928871	0.502674	0.671949
M17805	dihomo-linoleate (20:2n6)	PTB	PTB	Weighted mode	9	1.42995	2.04408	0.504032	0.371155
M36585	X-14658	PTB	PTB	Simple mode	11	0.894456	1.29099	0.50418	0.464155
M27716	bilirubin (Z,Z)	PTB	PTB	Inverse variance weighted	9	-0.263771	0.395005	0.504283	0.915856
M32740	X-11423--O-sulfo-L-tyrosine	PTB	PTB	Inverse variance weighted	49	-0.713087	1.06788	0.504289	2.23703
M37104	cyclo(leu-pro)	PTB	PTB	MR Egger	15	0.593369	0.864368	0.504473	0.639468
M16818	X-04495	PTB	PTB	Weighted mode	11	1.21078	1.74909	0.504547	0.478956
M27710	N-acetylglycine	PTB	PTB	Weighted mode	15	0.436198	0.636845	0.504567	0.964362
M33822	1-docosahexaenoylglycerophosphocholine*	PTB	PTB	Weighted mode	8	1.4139	2.01132	0.504774	0.33516
M34339	X-12729	PTB	PTB	MR Egger	18	-0.304785	0.447091	0.505173	0.792622
M21047	3-methyl-2-oxobutyrate	PTB	PTB	Simple mode	18	-3.5214	5.17431	0.505317	0.77468
M00599	pyruvate	PTB	PTB	MR Egger	14	-1.90149	2.76954	0.505404	0.600513
M17945	2-hydroxystearate	PTB	PTB	MR Egger	36	1.3897	2.06514	0.505538	1.57149
M32616	X-11299	PTB	PTB	Weighted mode	12	-0.629258	0.915329	0.506025	0.498526
M35631	1-palmitoylglycerophosphoethanolamine	PTB	PTB	MR Egger	28	0.88789	1.31703	0.506158	1.33336
M34513	X-12830	PTB	PTB	Simple mode	12	-0.758591	1.10628	0.507087	0.506472
M32379	scyllo-inositol	PTB	PTB	Weighted mode	11	1.00935	1.46827	0.507433	0.576288
M33221	X-11876	PTB	PTB	MR Egger	16	1.25748	1.84904	0.507549	0.671225
M35527	4-hydroxyhippurate	PTB	PTB	Simple mode	11	-1.36996	1.99558	0.508004	0.457733
M35160	oleoylcarnitine	PTB	PTB	Inverse variance weighted	10	-0.781238	1.18099	0.508283	0.421624
M27447	1-linoleoylglycerol (1-monolinolein)	PTB	PTB	Simple mode	14	0.703304	1.0353	0.508849	0.619456
M32735	X-01911	PTB	PTB	MR Egger	17	0.987476	1.45912	0.508861	0.782558
M34390	7-methylxanthine	PTB	PTB	Weighted mode	10	-0.614972	0.894079	0.508899	0.434569
M27273	X-10506	PTB	PTB	Weighted mode	13	-1.48754	2.18864	0.509617	0.55076
M31591	androsterone sulfate	PTB	PTB	Inverse variance weighted	21	-0.127334	0.193165	0.509769	1.77014
M36300	X-14374	PTB	PTB	Weighted median	8	-1.10138	1.67252	0.510206	0.340665
M00059	histidine	PTB	PTB	Weighted median	7	-2.96355	4.50094	0.510262	0.374834
M01114	deoxycholate	PTB	PTB	Inverse variance weighted	17	-0.2986	0.453849	0.510584	0.712798
M01769	cortisone	PTB	PTB	Weighted mode	39	-1.71143	2.57889	0.510933	1.73525
M27513	indoleacetate	PTB	PTB	Simple mode	21	1.13909	1.70189	0.510951	0.937994
M35270	X-13496	PTB	PTB	Weighted mode	40	1.72041	2.59416	0.511112	1.77953
M32338	glycine	PTB	PTB	Weighted median	25	0.548447	0.835075	0.511333	1.61104
M33508	X-12093	PTB	PTB	Inverse variance weighted	13	0.225191	0.343126	0.511635	1.10539
M19396	X-06307	PTB	PTB	Simple mode	7	2.71181	3.89592	0.512436	0.298028
M00059	histidine	PTB	PTB	MR Egger	7	3.93082	5.58346	0.512852	0.374834
M27728	glycerol 2-phosphate	PTB	PTB	Weighted median	31	-0.661568	1.01222	0.51338	1.33283
M37253	2-hydroxyglutarate	PTB	PTB	Simple mode	13	-1.29418	1.92398	0.51391	0.536435
M27672	3-indoxyl sulfate	PTB	PTB	Simple mode	5	-1.22137	1.70756	0.51397	0.21414
M35187	X-13429	PTB	PTB	Inverse variance weighted	8	0.258306	0.395882	0.514091	0.814995
M35397	X-13619	PTB	PTB	MR Egger	32	2.94516	4.47806	0.515755	1.39476
M32869	X-11552	PTB	PTB	Inverse variance weighted	16	-0.450594	0.694241	0.516309	0.671949
M18283	X-05426	PTB	PTB	Simple mode	10	-0.985061	1.45851	0.516404	0.439931
M32644	X-11327	PTB	PTB	Simple mode	35	2.16198	3.30008	0.516794	1.60844
M30805	X-10810	PTB	PTB	Inverse variance weighted	16	0.497819	0.7688	0.517291	0.718121
M34409	stearoylcarnitine	PTB	PTB	Inverse variance weighted	6	1.03075	1.59185	0.517296	0.29407
M19364	X-06246	PTB	PTB	Simple mode	20	1.64668	2.49902	0.517849	0.900053
M33638	X-12217	PTB	PTB	MR Egger	10	1.5147	2.24015	0.518006	0.424182
M15753	hippurate	PTB	PTB	Weighted mode	15	0.55442	0.83851	0.51922	0.621823
M17805	dihomo-linoleate (20:2n6)	PTB	PTB	Weighted median	9	1.17746	1.82748	0.519377	0.371155
M35551	X-13741	PTB	PTB	MR Egger	11	1.78035	2.65721	0.51967	0.511765
M32675	C-glycosyltryptophan*	PTB	PTB	Inverse variance weighted	22	-1.39127	2.16193	0.51988	0.971922
M01638	arginine	PTB	PTB	Inverse variance weighted	21	-0.754713	1.17353	0.52015	0.886823
M33969	stearidonate (18:4n3)	PTB	PTB	Weighted mode	11	0.677569	1.01733	0.520462	0.535262
M01573	guanosine	PTB	PTB	Weighted mode	13	0.634498	0.958811	0.520633	0.548221
M31453	cysteine	PTB	PTB	Simple mode	19	-1.22025	1.863	0.520757	0.795387
M38768	15-methylpalmitate (isobar with 2-methylpalmitate)	PTB	PTB	MR Egger	14	-2.04155	3.09491	0.521941	0.606033
M12768	X-03088	PTB	PTB	Weighted mode	18	0.846943	1.29599	0.522169	0.740055
M01365	myristate (14:0)	PTB	PTB	Weighted mode	23	1.14317	1.75811	0.52228	0.978746
M33961	1-stearoylglycerophosphocholine	PTB	PTB	MR Egger	13	-1.47464	2.23452	0.522872	0.538976
M32836	HWESASXX*	PTB	PTB	Weighted median	6	-0.710662	1.11341	0.523296	0.339115
M32800	X-11483	PTB	PTB	MR Egger	11	0.312792	0.471132	0.523386	0.499722
M33132	X-11787	PTB	PTB	Weighted median	28	-1.47351	2.30963	0.523483	1.70774
M21047	3-methyl-2-oxobutyrate	PTB	PTB	Weighted mode	18	-3.3317	5.11831	0.523789	0.77468
M10642	caprate (10:0)	PTB	PTB	Weighted mode	31	0.96506	1.49617	0.523817	1.33351
M27738	threonate	PTB	PTB	Weighted mode	18	-0.476508	0.732246	0.523908	0.749135
M35464	X-13671	PTB	PTB	Weighted mode	15	2.08	3.18389	0.524156	0.690627
M12774	X-03094	PTB	PTB	Weighted mode	31	1.54997	2.40882	0.524816	1.56398
M12067	undecanoate (11:0)	PTB	PTB	MR Egger	28	-2.19775	3.40998	0.524894	1.29322
M34336	X-12726	PTB	PTB	Inverse variance weighted	20	0.260167	0.410074	0.525794	0.863734
M36095	thymol sulfate	PTB	PTB	MR Egger	5	1.00624	1.40611	0.525895	0.215402
M27256	X-10500	PTB	PTB	Weighted median	36	-1.20881	1.90795	0.526364	1.55327
M18392	theobromine	PTB	PTB	Weighted median	4	0.915282	1.44658	0.526914	0.172033
M35320	catechol sulfate	PTB	PTB	MR Egger	12	-1.06995	1.63236	0.526963	0.497141
M16818	X-04495	PTB	PTB	Simple mode	11	1.39178	2.12344	0.526978	0.478956
M01110	arachidonate (20:4n6)	PTB	PTB	MR Egger	20	-1.29167	2.00323	0.527192	1.25426
M35114	7-methylguanine	PTB	PTB	Weighted median	10	-0.764601	1.20993	0.527428	0.403957
M36399	X-14473	PTB	PTB	Simple mode	12	0.952778	1.46075	0.527633	0.564064
M32489	caproate (6:0)	PTB	PTB	Simple mode	37	-2.60149	4.08075	0.527832	1.57255
M25599	X-10429	PTB	PTB	Simple mode	21	-1.29026	2.00945	0.528102	0.953657
M00054	tryptophan	PTB	PTB	Simple mode	189	2.83656	4.48784	0.528119	8.88511
M19368	X-06267	PTB	PTB	MR Egger	12	2.26321	3.46613	0.528513	0.513144
M01444	pipecolate	PTB	PTB	Inverse variance weighted	16	-0.513484	0.815094	0.528715	0.685667
M12017	3-methoxytyrosine	PTB	PTB	Weighted mode	15	-1.21792	1.88584	0.528838	0.649447
M01638	arginine	PTB	PTB	Weighted mode	21	-1.48185	2.31218	0.52887	0.886823
M01572	glycerate	PTB	PTB	Weighted mode	17	-2.13063	3.31011	0.528906	0.723614
M32814	X-11497	PTB	PTB	Weighted median	14	-1.21818	1.9347	0.528925	0.584021
M33653	X-12231	PTB	PTB	MR Egger	13	-1.07423	1.6588	0.53053	0.550619
M01649	valine	PTB	PTB	Weighted mode	6	2.38526	3.54207	0.530554	0.310527
M00577	fructose	PTB	PTB	Inverse variance weighted	3	2.05502	3.2796	0.530918	0.132141
M01670	urea	PTB	PTB	Simple mode	12	2.39283	3.70411	0.531529	0.503735
M33675	X-12253	PTB	PTB	Weighted median	8	0.66491	1.06618	0.532867	0.336188
M32339	alanine	PTB	PTB	Weighted mode	39	-1.89182	3.00691	0.53301	1.75422
M18929	X-05907	PTB	PTB	Simple mode	13	2.76357	4.31154	0.533592	0.582299
M15990	glycerophosphorylcholine (GPC)	PTB	PTB	Weighted median	19	-0.49996	0.803375	0.533728	0.793428
M33821	1-eicosatrienoylglycerophosphocholine*	PTB	PTB	Weighted mode	20	-0.972035	1.53511	0.534149	0.9645
M01515	salicylate	PTB	PTB	MR Egger	18	-0.0763601	0.120451	0.535071	0.772605
M22481	X-08988	PTB	PTB	Inverse variance weighted	33	-0.508299	0.819816	0.535248	1.63255
M32735	X-01911	PTB	PTB	Weighted median	17	0.414286	0.668945	0.53571	0.782558
M15506	choline	PTB	PTB	Simple mode	24	-4.05129	6.44796	0.535994	1.07062
M32800	X-11483	PTB	PTB	Weighted median	11	0.254648	0.411467	0.535997	0.499722
M33188	X-11843	PTB	PTB	MR Egger	3	-0.961725	1.07765	0.536147	0.124447
M36754	octadecanedioate	PTB	PTB	Weighted mode	9	1.40948	2.18178	0.536353	0.504965
M01644	heptanoate (7:0)	PTB	PTB	Weighted median	35	-1.08233	1.75281	0.536917	1.54919
M34530	X-12847	PTB	PTB	Weighted mode	10	-0.352084	0.548764	0.537132	0.407211
M15753	hippurate	PTB	PTB	Weighted median	15	0.485923	0.78783	0.537375	0.621823
M18281	2-hydroxyhippurate (salicylurate)	PTB	PTB	Inverse variance weighted	13	0.0809476	0.131264	0.537448	0.55685
M34530	X-12847	PTB	PTB	MR Egger	10	-0.408576	0.634224	0.537465	0.407211
M34322	X-12712	PTB	PTB	Simple mode	40	0.230875	0.371171	0.53755	1.77255
M35326	X-13548	PTB	PTB	Weighted median	43	0.963014	1.56726	0.538914	1.91521
M12261	taurodeoxycholate	PTB	PTB	Weighted median	13	0.35032	0.571444	0.539848	0.552403
M33509	X-12094	PTB	PTB	Weighted median	9	-0.840212	1.37183	0.540223	0.403957
M33587	eicosenoate (20:1n9 or 11)	PTB	PTB	MR Egger	12	1.90016	2.99653	0.540236	0.514812
M33955	1-palmitoylglycerophosphocholine	PTB	PTB	Simple mode	33	2.17867	3.52303	0.540683	1.42881
M01515	salicylate	PTB	PTB	Simple mode	18	-0.115808	0.185739	0.541234	0.772605
M19362	X-06226	PTB	PTB	MR Egger	23	1.84552	2.97461	0.541655	1.00791
M02730	gamma-glutamylglutamine	PTB	PTB	MR Egger	21	1.25732	2.02742	0.542519	1.04762
M16816	X-04494	PTB	PTB	MR Egger	14	-1.30589	2.08703	0.543218	0.58736
M35322	hydroquinone sulfate	PTB	PTB	MR Egger	17	0.324959	0.523161	0.543829	0.724836
M33488	lathosterol	PTB	PTB	MR Egger	17	0.754159	1.21511	0.544144	0.750352
M01359	oleate (18:1n9)	PTB	PTB	Weighted mode	20	-2.26307	3.66809	0.544584	0.875378
M16821	X-04498	PTB	PTB	Simple mode	21	1.43544	2.33175	0.545096	0.916574
M01123	inosine	PTB	PTB	MR Egger	11	-0.381365	0.606511	0.545116	0.526808
M15749	3-phenylpropionate (hydrocinnamate)	PTB	PTB	Weighted mode	15	0.625372	1.00893	0.545322	0.659461
M15749	3-phenylpropionate (hydrocinnamate)	PTB	PTB	Inverse variance weighted	15	-0.367837	0.609729	0.546323	0.659461
M33197	X-11852	PTB	PTB	MR Egger	9	-0.299529	0.474275	0.547741	0.385407
M34359	X-12749	PTB	PTB	Weighted median	43	-0.915631	1.52419	0.548018	1.92967
M01712	cortisol	PTB	PTB	Weighted median	13	-0.851744	1.41945	0.548472	0.546129
M34329	X-12719	PTB	PTB	Simple mode	12	0.466115	0.75522	0.54967	0.490709
M36776	7-alpha-hydroxy-3-oxo-4-cholestenoate (7-Hoca)	PTB	PTB	Weighted mode	16	-1.71476	2.80192	0.549707	0.677696
M33652	X-12230	PTB	PTB	Weighted median	9	0.516184	0.863364	0.549923	0.377908
M35253	2-palmitoylglycerophosphocholine*	PTB	PTB	Simple mode	22	-1.54699	2.54642	0.550023	0.933869
M32549	X-02269	PTB	PTB	Weighted mode	9	0.575272	0.922358	0.550192	0.517824
M21047	3-methyl-2-oxobutyrate	PTB	PTB	Weighted median	18	-1.4057	2.35549	0.550656	0.77468
M15996	aspartate	PTB	PTB	Simple mode	4	2.26627	3.38613	0.551219	0.175079
M33864	X-12428	PTB	PTB	Weighted median	9	-0.432312	0.725891	0.551469	0.369239
M18335	quinate	PTB	PTB	Weighted median	6	-0.403577	0.678292	0.55185	0.254719
M33009	homostachydrine*	PTB	PTB	MR Egger	18	-1.59241	2.6211	0.552022	0.801815
M33442	pseudouridine	PTB	PTB	Inverse variance weighted	28	-1.07323	1.80511	0.552144	1.23443
M15140	kynurenine	PTB	PTB	Weighted mode	42	1.28832	2.14931	0.552196	2.17595
M32814	X-11497	PTB	PTB	Simple mode	14	-2.03175	3.33899	0.553345	0.584021
M02132	citrulline	PTB	PTB	Inverse variance weighted	45	-0.694619	1.17389	0.554034	2.00374
M34221	X-12627	PTB	PTB	Weighted mode	11	0.81918	1.34075	0.55484	0.467367
M01121	margarate (17:0)	PTB	PTB	Weighted mode	7	1.65256	2.64527	0.555151	0.360689
M32489	caproate (6:0)	PTB	PTB	MR Egger	37	2.56995	4.31492	0.555277	1.57255
M01302	methionine	PTB	PTB	MR Egger	22	-4.91338	8.1973	0.555643	0.928395
M00575	arabinose	PTB	PTB	Weighted median	5	-0.41178	0.699073	0.555836	0.218342
M32379	scyllo-inositol	PTB	PTB	Simple mode	11	0.987822	1.62296	0.556327	0.576288
M37459	ergothioneine	PTB	PTB	Weighted mode	9	-0.755763	1.2317	0.556523	0.374376
M33447	palmitoleate (16:1n7)	PTB	PTB	MR Egger	10	1.83207	2.98931	0.556977	0.472708
M15749	3-phenylpropionate (hydrocinnamate)	PTB	PTB	Weighted median	15	0.490232	0.836299	0.557747	0.659461
M34384	stachydrine	PTB	PTB	Simple mode	6	-0.730034	1.16309	0.557768	0.264761
M00575	arabinose	PTB	PTB	MR Egger	5	-0.811504	1.23767	0.558832	0.218342
M32557	X-06126	PTB	PTB	Inverse variance weighted	14	0.35834	0.613123	0.558917	0.593932
M33937	alpha-hydroxyisovalerate	PTB	PTB	Weighted median	14	0.586489	1.00422	0.559205	0.823807
M32672	pyroglutamine*	PTB	PTB	Simple mode	18	-0.865068	1.45355	0.559589	1.1149
M32814	X-11497	PTB	PTB	Weighted mode	14	-1.8724	3.12803	0.559734	0.584021
M32492	caprylate (8:0)	PTB	PTB	Weighted median	45	0.824495	1.41409	0.559854	1.95518
M19396	X-06307	PTB	PTB	MR Egger	7	-5.42401	8.70846	0.56069	0.298028
M02730	gamma-glutamylglutamine	PTB	PTB	Weighted median	21	0.934835	1.609	0.561239	1.04762
M32452	propionylcarnitine	PTB	PTB	MR Egger	35	-1.13521	1.93619	0.561654	1.92622
M34384	stachydrine	PTB	PTB	MR Egger	6	-1.33064	2.10979	0.562478	0.264761
M33384	salicyluric glucuronide*	PTB	PTB	Weighted mode	12	-0.146693	0.245677	0.562532	0.506121
M34395	1-methylurate	PTB	PTB	Inverse variance weighted	17	0.313782	0.542262	0.562823	0.870114
M32836	HWESASXX*	PTB	PTB	Weighted mode	6	1.02438	1.65675	0.563445	0.339115
M35114	7-methylguanine	PTB	PTB	Weighted mode	10	-0.853901	1.42851	0.564737	0.403957
M32802	X-11485	PTB	PTB	Inverse variance weighted	5	-0.590394	1.02612	0.565044	0.213061
M32758	X-11441	PTB	PTB	Inverse variance weighted	13	-0.298754	0.519683	0.565374	1.03016
M36850	taurolithocholate 3-sulfate	PTB	PTB	Simple mode	10	0.712792	1.19558	0.565741	0.426812
M12626	X-03003	PTB	PTB	Simple mode	9	2.33303	3.89933	0.566179	0.363479
M32339	alanine	PTB	PTB	MR Egger	39	-2.51871	4.35669	0.566682	1.75422
M17805	dihomo-linoleate (20:2n6)	PTB	PTB	Simple mode	9	1.49369	2.49986	0.566692	0.371155
M33633	X-12212	PTB	PTB	Simple mode	11	0.772149	1.30544	0.567323	0.468402
M35678	hexadecanedioate	PTB	PTB	MR Egger	24	-0.393066	0.67791	0.567927	1.43896
M00553	cotinine	PTB	PTB	Weighted mode	16	0.135411	0.231927	0.567996	0.706737
M33892	X-12450	PTB	PTB	MR Egger	30	-0.717391	1.24676	0.569615	1.27826
M33359	X-12013	PTB	PTB	Simple mode	9	0.327912	0.553463	0.569897	0.404327
M15749	3-phenylpropionate (hydrocinnamate)	PTB	PTB	MR Egger	15	0.609716	1.04663	0.570163	0.659461
M01605	ursodeoxycholate	PTB	PTB	Simple mode	11	-0.479536	0.816951	0.57023	0.460639
M36553	X-14626	PTB	PTB	Inverse variance weighted	17	-0.394189	0.694364	0.570241	1.00494
M00064	phenylalanine	PTB	PTB	Simple mode	5	-5.00865	8.11176	0.57035	0.25491
M32635	1-linoleoylglycerophosphoethanolamine*	PTB	PTB	Weighted median	13	-0.710646	1.25294	0.570589	0.793071
M33937	alpha-hydroxyisovalerate	PTB	PTB	Simple mode	14	0.840322	1.45106	0.572415	0.823807
M33420	gamma-tocopherol	PTB	PTB	MR Egger	13	-0.703795	1.20982	0.572475	0.548249
M32800	X-11483	PTB	PTB	Weighted mode	11	0.234777	0.402907	0.572995	0.499722
M01114	deoxycholate	PTB	PTB	MR Egger	17	0.615549	1.06893	0.573252	0.712798
M03127	hypoxanthine	PTB	PTB	MR Egger	23	1.46156	2.55661	0.573608	1.05678
M33587	eicosenoate (20:1n9 or 11)	PTB	PTB	Weighted median	12	-0.757748	1.3467	0.57366	0.514812
M33939	N-acetylthreonine	PTB	PTB	Inverse variance weighted	13	-0.740034	1.31572	0.573805	0.547828
M32489	caproate (6:0)	PTB	PTB	Inverse variance weighted	37	0.754783	1.34257	0.573984	1.57255
M27738	threonate	PTB	PTB	Weighted median	18	-0.429452	0.76458	0.574332	0.749135
M27722	erythrose	PTB	PTB	Weighted mode	7	-0.940749	1.58503	0.574508	0.286597
M32757	X-11440	PTB	PTB	Simple mode	17	0.537018	0.941597	0.576379	1.28123
M27722	erythrose	PTB	PTB	MR Egger	7	-1.29661	2.17149	0.576447	0.286597
M33637	X-12216	PTB	PTB	Weighted median	10	-0.434849	0.778636	0.57652	0.40148
M17805	dihomo-linoleate (20:2n6)	PTB	PTB	MR Egger	9	-2.50499	4.2778	0.576543	0.371155
M33961	1-stearoylglycerophosphocholine	PTB	PTB	Simple mode	13	1.41474	2.46702	0.576923	0.538976
M36754	octadecanedioate	PTB	PTB	Simple mode	9	-1.35772	2.33724	0.577298	0.504965
M35326	X-13548	PTB	PTB	Weighted mode	43	1.61692	2.8848	0.578119	1.91521
M35397	X-13619	PTB	PTB	Inverse variance weighted	32	-0.805272	1.44879	0.578332	1.39476
M33821	1-eicosatrienoylglycerophosphocholine*	PTB	PTB	Simple mode	20	-1.01086	1.79017	0.578902	0.9645
M32786	X-11469	PTB	PTB	MR Egger	18	-1.13356	2.00352	0.57939	0.912606
M35270	X-13496	PTB	PTB	Weighted median	40	1.01679	1.83459	0.579422	1.77953
M32198	acetylcarnitine	PTB	PTB	Weighted mode	20	0.972717	1.72678	0.57981	1.01872
M33188	X-11843	PTB	PTB	Simple mode	3	-0.602447	0.9206	0.580046	0.124447
M34109	metoprolol acid metabolite*	PTB	PTB	MR Egger	33	0.0472758	0.084619	0.580387	1.45622
M32755	X-11438	PTB	PTB	MR Egger	24	0.706489	1.2604	0.580785	1.06718
M31548	DSGEGDFXAEGGGVR*	PTB	PTB	Inverse variance weighted	13	0.480944	0.871931	0.581232	0.536946
M12067	undecanoate (11:0)	PTB	PTB	Weighted median	28	1.25226	2.27297	0.581678	1.29322
M33188	X-11843	PTB	PTB	Inverse variance weighted	3	-0.339771	0.616771	0.581711	0.124447
M32346	glycochenodeoxycholate	PTB	PTB	Weighted mode	14	0.330669	0.585879	0.582091	0.619644
M18474	estrone 3-sulfate	PTB	PTB	Inverse variance weighted	13	0.0984228	0.178891	0.582194	0.57441
M35431	2-methylbutyroylcarnitine	PTB	PTB	Weighted median	25	-0.743576	1.35187	0.582296	1.07901
M18494	taurochenodeoxycholate	PTB	PTB	Weighted mode	13	-0.381676	0.675619	0.58253	0.544639
M15140	kynurenine	PTB	PTB	Inverse variance weighted	42	0.54467	0.991439	0.58275	2.17595
M34912	X-13215	PTB	PTB	MR Egger	44	1.06689	1.92729	0.582808	1.91649
M31522	pyroglutamylglycine	PTB	PTB	Weighted median	4	-0.482158	0.878204	0.582987	0.167038
M32489	caproate (6:0)	PTB	PTB	Weighted mode	37	-1.57973	2.86015	0.58414	1.57255
M32315	serine	PTB	PTB	Weighted mode	35	1.14946	2.08287	0.584653	1.83661
M01670	urea	PTB	PTB	Inverse variance weighted	12	-0.880153	1.61337	0.585385	0.503735
M32445	3-methylxanthine	PTB	PTB	Inverse variance weighted	14	0.322041	0.590903	0.585755	0.641447
M20675	1,5-anhydroglucitol (1,5-AG)	PTB	PTB	Weighted median	30	-0.582562	1.06932	0.585892	1.83149
M19368	X-06267	PTB	PTB	Inverse variance weighted	12	0.757653	1.39297	0.586502	0.513144
M38150	phenylalanylphenylalanine	PTB	PTB	MR Egger	4	-2.86959	4.47604	0.587117	0.174819
M00527	lactate	PTB	PTB	Inverse variance weighted	12	0.965763	1.77949	0.587324	0.514678
M34516	X-12833	PTB	PTB	Simple mode	18	-0.139038	0.251451	0.587499	0.787342
M38150	phenylalanylphenylalanine	PTB	PTB	Inverse variance weighted	4	0.797336	1.47044	0.587652	0.174819
M21151	saccharin	PTB	PTB	MR Egger	10	0.423124	0.749264	0.587745	0.423797
M32980	adrenate (22:4n6)	PTB	PTB	Weighted median	11	-0.682227	1.26263	0.588975	0.595747
M33228	1-arachidonoylglycerophosphocholine*	PTB	PTB	Weighted mode	21	-0.585686	1.06767	0.589377	1.38941
M16634	X-04357	PTB	PTB	Weighted mode	10	0.846186	1.51299	0.589615	0.403688
M31536	N-(2-furoyl)glycine	PTB	PTB	Weighted mode	22	-0.174892	0.31939	0.589752	0.971155
M00542	3-hydroxybutyrate (BHBA)	PTB	PTB	Inverse variance weighted	10	0.192179	0.356583	0.589923	0.425639
M11438	phosphate	PTB	PTB	Weighted median	4	-1.95998	3.6439	0.590661	0.177539
M27710	N-acetylglycine	PTB	PTB	Simple mode	15	0.550839	1.00157	0.591004	0.964362
M31536	N-(2-furoyl)glycine	PTB	PTB	Inverse variance weighted	22	-0.114781	0.213903	0.59154	0.971155
M32319	trans-4-hydroxyproline	PTB	PTB	Inverse variance weighted	6	0.557135	1.0393	0.591911	0.239711
M32557	X-06126	PTB	PTB	Simple mode	14	0.733662	1.33744	0.592605	0.593932
M33969	stearidonate (18:4n3)	PTB	PTB	Simple mode	11	0.837868	1.51691	0.592838	0.535262
M01564	citrate	PTB	PTB	MR Egger	45	1.6325	3.03408	0.593315	2.08942
M19324	1-stearoylglycerophosphoinositol	PTB	PTB	Weighted mode	7	-0.711007	1.26167	0.593484	0.309325
M32698	X-11381	PTB	PTB	Inverse variance weighted	17	0.736381	1.37968	0.593527	0.826268
M34513	X-12830	PTB	PTB	Weighted median	12	-0.391033	0.732931	0.593674	0.506472
M01644	heptanoate (7:0)	PTB	PTB	Weighted mode	35	-1.17721	2.18598	0.593723	1.54919
M33968	5-dodecenoate (12:1n7)	PTB	PTB	Simple mode	19	-0.96528	1.77806	0.593869	0.859575
M01712	cortisol	PTB	PTB	Weighted mode	13	-0.990355	1.80975	0.59425	0.546129
M15630	N-acetylornithine	PTB	PTB	Inverse variance weighted	16	-0.19693	0.369914	0.594472	1.89519
M01898	proline	PTB	PTB	Weighted median	33	-0.786645	1.47849	0.594684	1.71318
M36553	X-14626	PTB	PTB	Weighted median	17	-0.532783	1.00155	0.594754	1.00494
M00553	cotinine	PTB	PTB	Weighted median	16	0.102943	0.193991	0.595656	0.706737
M32560	X-07765	PTB	PTB	Weighted median	12	0.269013	0.508606	0.596859	0.510365
M32787	X-11470	PTB	PTB	Weighted mode	12	-0.765169	1.40845	0.597779	0.626907
M22030	2-hydroxyisobutyrate	PTB	PTB	MR Egger	19	1.87207	3.48282	0.597877	0.935962
M33871	1-eicosadienoylglycerophosphocholine*	PTB	PTB	MR Egger	13	-0.919949	1.69439	0.598001	0.563
M33587	eicosenoate (20:1n9 or 11)	PTB	PTB	Weighted mode	12	-1.09932	2.02579	0.598185	0.514812
M22177	levulinate (4-oxovalerate)	PTB	PTB	MR Egger	58	-1.5436	2.91545	0.598581	2.57532
M22138	homocitrulline	PTB	PTB	Inverse variance weighted	7	-0.584726	1.11122	0.598747	0.377226
M33627	X-12206	PTB	PTB	Inverse variance weighted	10	-0.667342	1.26852	0.598833	0.413516
M22548	X-09026	PTB	PTB	Simple mode	14	-2.23967	4.15699	0.599149	0.631203
M34732	isovalerate	PTB	PTB	Inverse variance weighted	4	-1.13728	2.16369	0.599151	0.164113
M33192	X-11847	PTB	PTB	Weighted mode	13	0.295829	0.548228	0.599337	0.542904
M35433	hydroxyisovaleroyl carnitine	PTB	PTB	Inverse variance weighted	8	0.51051	0.97266	0.599681	0.44163
M32846	X-11529	PTB	PTB	Inverse variance weighted	12	0.14271	0.272179	0.600052	1.31343
M34123	X-12556	PTB	PTB	Weighted median	21	0.71205	1.35831	0.600127	1.04026
M34513	X-12830	PTB	PTB	Weighted mode	12	-0.430192	0.797561	0.600369	0.506472
M37104	cyclo(leu-pro)	PTB	PTB	Simple mode	15	0.55505	1.03558	0.600385	0.639468
M34535	X-12851	PTB	PTB	Simple mode	7	-0.282861	0.511713	0.60039	0.308086
M33190	X-11845	PTB	PTB	Weighted median	21	0.175212	0.334811	0.600754	0.882046
M20489	glucose	PTB	PTB	Inverse variance weighted	38	0.66419	1.27498	0.602408	1.67928
M12626	X-03003	PTB	PTB	Weighted mode	9	2.03094	3.74594	0.602472	0.363479
M35635	3-(3-hydroxyphenyl)propionate	PTB	PTB	Weighted median	10	-0.214093	0.411429	0.60281	0.426176
M36131	X-14205--alpha-glutamyltyrosine	PTB	PTB	Simple mode	15	0.827019	1.55437	0.603027	0.714496
M00599	pyruvate	PTB	PTB	Weighted mode	14	0.972402	1.82882	0.603894	0.600513
M30805	X-10810	PTB	PTB	Simple mode	16	1.48373	2.8	0.603935	0.718121
M01645	laurate (12:0)	PTB	PTB	Simple mode	41	1.43026	2.73722	0.604189	1.8036
M21049	1,6-anhydroglucose	PTB	PTB	Weighted median	15	-0.274818	0.53048	0.60442	0.638404
M15753	hippurate	PTB	PTB	Inverse variance weighted	15	-0.404764	0.782308	0.604879	0.621823
M20489	glucose	PTB	PTB	MR Egger	38	1.27251	2.44167	0.605442	1.67928
M22649	X-09108	PTB	PTB	Weighted median	13	-1.29453	2.50596	0.605448	0.548835
M33178	2-methoxyacetaminophen sulfate*	PTB	PTB	MR Egger	462	0.0372868	0.0722335	0.605964	19.1644
M33137	X-11792	PTB	PTB	Weighted median	15	-0.210501	0.408438	0.606287	0.808915
M33192	X-11847	PTB	PTB	Weighted median	13	0.234146	0.454781	0.606654	0.542904
M34339	X-12729	PTB	PTB	Inverse variance weighted	18	0.124345	0.241524	0.60667	0.792622
M32910	X-11593--O-methylascorbate*	PTB	PTB	Weighted median	47	0.66516	1.29212	0.606706	2.76417
M32787	X-11470	PTB	PTB	Weighted median	12	-0.629115	1.22263	0.60686	0.626907
M15753	hippurate	PTB	PTB	Simple mode	15	0.651917	1.24104	0.607596	0.621823
M31453	cysteine	PTB	PTB	MR Egger	19	-0.717227	1.37248	0.608011	0.795387
M32425	dehydroisoandrosterone sulfate (DHEA-S)	PTB	PTB	Weighted median	21	0.410298	0.800208	0.608134	1.01411
M00064	phenylalanine	PTB	PTB	MR Egger	5	5.9072	10.3588	0.608413	0.25491
M33939	N-acetylthreonine	PTB	PTB	Weighted median	13	0.880811	1.71956	0.60849	0.547828
M12626	X-03003	PTB	PTB	Weighted median	9	1.3268	2.59599	0.609284	0.363479
M36776	7-alpha-hydroxy-3-oxo-4-cholestenoate (7-Hoca)	PTB	PTB	Weighted median	16	-0.964167	1.88833	0.609637	0.677696
M33384	salicyluric glucuronide*	PTB	PTB	MR Egger	12	-0.166837	0.316902	0.610045	0.506121
M37203	4-androsten-3beta,17beta-diol disulfate 2*	PTB	PTB	Weighted mode	19	0.699172	1.3474	0.610149	0.980688
M01284	threonine	PTB	PTB	Weighted median	20	-0.886941	1.74246	0.610741	0.848095
M00059	histidine	PTB	PTB	Simple mode	7	-3.8934	7.26175	0.611138	0.374834
M01585	N-acetylalanine	PTB	PTB	Weighted mode	23	-2.92454	5.67361	0.61137	0.995896
M32753	X-09789	PTB	PTB	Simple mode	12	0.700801	1.34118	0.611665	0.616991
M00553	cotinine	PTB	PTB	Simple mode	16	0.18699	0.360855	0.611887	0.706737
M12768	X-03088	PTB	PTB	Weighted median	18	0.72073	1.42118	0.612059	0.740055
M33509	X-12094	PTB	PTB	Weighted mode	9	-1.13081	2.14643	0.612599	0.403957
M33835	X-12407	PTB	PTB	Weighted median	9	0.294478	0.582073	0.612918	0.390478
M00063	cholesterol	PTB	PTB	MR Egger	46	-1.63696	3.2149	0.61317	2.0669
M36131	X-14205--alpha-glutamyltyrosine	PTB	PTB	Weighted mode	15	0.665423	1.2872	0.613257	0.714496
M37104	cyclo(leu-pro)	PTB	PTB	Inverse variance weighted	15	0.243021	0.48138	0.61367	0.639468
M32339	alanine	PTB	PTB	Inverse variance weighted	39	0.581347	1.15493	0.614709	1.75422
M37506	palmitoyl sphingomyelin	PTB	PTB	Inverse variance weighted	48	-0.561457	1.11568	0.614795	2.14323
M02132	citrulline	PTB	PTB	MR Egger	45	1.60223	3.16523	0.615303	2.00374
M27672	3-indoxyl sulfate	PTB	PTB	Weighted mode	5	-0.795286	1.46444	0.615931	0.21414
M32855	X-11538	PTB	PTB	Inverse variance weighted	13	-0.315305	0.629028	0.61619	1.18867
M33871	1-eicosadienoylglycerophosphocholine*	PTB	PTB	Weighted mode	13	-0.856988	1.67019	0.617191	0.563
M21630	X-08402	PTB	PTB	Inverse variance weighted	21	0.450308	0.901058	0.617248	1.38303
M01508	pantothenate	PTB	PTB	Weighted mode	25	-0.784582	1.55008	0.617365	1.09532
M32564	X-11247	PTB	PTB	Weighted median	18	0.254425	0.510328	0.618095	0.813949
M27256	X-10500	PTB	PTB	Weighted mode	36	-1.18549	2.35917	0.61846	1.55327
M01640	ascorbate (Vitamin C)	PTB	PTB	Simple mode	14	0.301841	0.592216	0.618817	0.615369
M34365	3-(cystein-S-yl)acetaminophen*	PTB	PTB	Weighted median	65	-0.0405542	0.0816196	0.619282	2.91295
M34404	1,3,7-trimethylurate	PTB	PTB	MR Egger	10	-0.437367	0.848323	0.620099	0.453
M34390	7-methylxanthine	PTB	PTB	Simple mode	10	-0.58026	1.13086	0.620228	0.434569
M36098	4-vinylphenol sulfate	PTB	PTB	Inverse variance weighted	10	0.369942	0.748576	0.62117	0.434443
M22138	homocitrulline	PTB	PTB	MR Egger	7	1.62084	3.08026	0.621245	0.377226
M34533	X-12850	PTB	PTB	Weighted mode	15	0.424338	0.842069	0.622152	0.749217
M33203	X-11858	PTB	PTB	Weighted median	16	-0.15017	0.304753	0.622183	0.698871
M21049	1,6-anhydroglucose	PTB	PTB	Inverse variance weighted	15	0.188608	0.382965	0.622369	0.638404
M36300	X-14374	PTB	PTB	Weighted mode	8	-1.14102	2.21908	0.622953	0.340665
M01444	pipecolate	PTB	PTB	MR Egger	16	-1.1565	2.30627	0.623841	0.685667
M20675	1,5-anhydroglucitol (1,5-AG)	PTB	PTB	MR Egger	30	-0.997662	2.01601	0.624554	1.83149
M36095	thymol sulfate	PTB	PTB	Weighted mode	5	0.353505	0.668944	0.625146	0.215402
M03147	xanthine	PTB	PTB	Simple mode	3	-3.11751	5.4527	0.625192	0.134868
M35305	1-palmitoylglycerophosphoinositol*	PTB	PTB	Weighted median	11	0.580616	1.18869	0.62523	0.460291
M01105	linoleate (18:2n6)	PTB	PTB	MR Egger	17	3.01013	6.03617	0.625237	0.741117
M19934	myo-inositol	PTB	PTB	Weighted mode	39	1.04992	2.13326	0.625434	1.82228
M21630	X-08402	PTB	PTB	Simple mode	21	1.03886	2.09718	0.625745	1.38303
M12774	X-03094	PTB	PTB	Weighted median	31	0.75624	1.55111	0.625871	1.56398
M01564	citrate	PTB	PTB	Inverse variance weighted	45	0.524863	1.07696	0.626007	2.08942
M33782	X-10346	PTB	PTB	Inverse variance weighted	14	0.132871	0.273359	0.626918	0.59599
M22030	2-hydroxyisobutyrate	PTB	PTB	Simple mode	19	1.3397	2.70941	0.626961	0.935962
M02730	gamma-glutamylglutamine	PTB	PTB	Weighted mode	21	0.748753	1.51729	0.627048	1.04762
M32651	X-11334	PTB	PTB	Inverse variance weighted	26	0.429525	0.886301	0.627941	1.14837
M35320	catechol sulfate	PTB	PTB	Weighted mode	12	-0.51161	1.02662	0.628057	0.497141
M33939	N-acetylthreonine	PTB	PTB	Simple mode	13	1.33848	2.69416	0.6283	0.547828
M19324	1-stearoylglycerophosphoinositol	PTB	PTB	Weighted median	7	-0.550149	1.13685	0.628441	0.309325
M34384	stachydrine	PTB	PTB	Weighted median	6	-0.373135	0.772203	0.628948	0.264761
M32761	X-11444	PTB	PTB	Simple mode	12	-0.932549	1.87684	0.62906	0.684025
M34040	X-12510--2-aminooctanoic acid	PTB	PTB	MR Egger	16	-0.457375	0.926843	0.629327	1.35772
M35186	1-arachidonoylglycerophosphoethanolamine*	PTB	PTB	Inverse variance weighted	24	0.455758	0.944532	0.629434	1.37791
M19934	myo-inositol	PTB	PTB	MR Egger	39	-0.955146	1.96369	0.629549	1.82228
M01561	alpha-tocopherol	PTB	PTB	Simple mode	11	1.44358	2.90377	0.629838	0.469903
M35187	X-13429	PTB	PTB	MR Egger	8	-0.443362	0.873448	0.629848	0.814995
M34674	X-12990--docosapentaenoic acid (n6-DPA)	PTB	PTB	Inverse variance weighted	12	0.365408	0.758231	0.629862	0.545002
M32578	X-11261	PTB	PTB	MR Egger	16	0.798207	1.62108	0.630075	0.870947
M02132	citrulline	PTB	PTB	Simple mode	45	-1.46514	3.02108	0.630101	2.00374
M36738	gamma-glutamylglutamate	PTB	PTB	Weighted median	10	-0.371368	0.77142	0.630227	0.452001
M36300	X-14374	PTB	PTB	Simple mode	8	-1.2797	2.5454	0.630568	0.340665
M36808	dimethylarginine (SDMA + ADMA)	PTB	PTB	Weighted median	33	-0.955153	1.98912	0.631093	1.42676
M18494	taurochenodeoxycholate	PTB	PTB	Simple mode	13	-0.424073	0.861507	0.631428	0.544639
M34338	X-12728	PTB	PTB	Inverse variance weighted	43	-0.0186261	0.0389464	0.632472	2.06625
M37202	4-androsten-3beta,17beta-diol disulfate 1*	PTB	PTB	Simple mode	23	0.471159	0.97164	0.632533	1.44467
M32735	X-01911	PTB	PTB	Simple mode	17	0.524717	1.07926	0.63343	0.782558
M33652	X-12230	PTB	PTB	Weighted mode	9	0.423634	0.855048	0.633603	0.377908
M36103	p-cresol sulfate	PTB	PTB	Inverse variance weighted	15	0.213106	0.447226	0.633713	0.654369
M34344	X-12734	PTB	PTB	Weighted mode	11	-0.175217	0.357315	0.634453	0.470218
M01284	threonine	PTB	PTB	Weighted mode	20	-1.34283	2.7843	0.635112	0.848095
M32808	X-11491	PTB	PTB	Weighted median	12	-0.282287	0.595034	0.635211	0.737316
M33910	X-12465	PTB	PTB	Weighted mode	12	0.563837	1.15646	0.635438	0.503441
M00577	fructose	PTB	PTB	MR Egger	3	9.14503	14.2166	0.636092	0.132141
M35126	phenylacetylglutamine	PTB	PTB	Weighted mode	17	-0.357437	0.742171	0.636604	0.756178
M33960	1-oleoylglycerophosphocholine	PTB	PTB	Weighted mode	15	1.60013	3.31348	0.636619	0.637921
M01356	nonadecanoate (19:0)	PTB	PTB	Weighted median	16	-0.687043	1.45798	0.637477	0.690712
M33420	gamma-tocopherol	PTB	PTB	Simple mode	13	-0.639663	1.32487	0.637916	0.548249
M35631	1-palmitoylglycerophosphoethanolamine	PTB	PTB	Simple mode	28	0.923843	1.942	0.638103	1.33336
M33230	1-palmitoleoylglycerophosphocholine*	PTB	PTB	MR Egger	14	1.86955	3.8752	0.638174	0.61494
M32786	X-11469	PTB	PTB	Inverse variance weighted	18	-0.213682	0.454596	0.638321	0.912606
M35635	3-(3-hydroxyphenyl)propionate	PTB	PTB	Weighted mode	10	-0.207496	0.426756	0.638434	0.426176
M34062	X-12524	PTB	PTB	Simple mode	31	-1.69826	3.58211	0.638865	1.3664
M00542	3-hydroxybutyrate (BHBA)	PTB	PTB	Weighted mode	10	0.220536	0.454715	0.639264	0.425639
M34481	X-12798	PTB	PTB	Simple mode	10	-0.549332	1.1337	0.63957	1.28969
M38178	cis-4-decenoyl carnitine	PTB	PTB	Simple mode	9	-1.05609	2.17293	0.639985	0.774891
M22138	homocitrulline	PTB	PTB	Weighted mode	7	1.16747	2.37469	0.640448	0.377226
M12129	beta-hydroxyisovalerate	PTB	PTB	Weighted mode	23	0.750266	1.58626	0.640889	1.03768
M20699	erythritol	PTB	PTB	Weighted mode	25	-0.424511	0.898749	0.640954	1.114
M18335	quinate	PTB	PTB	Weighted mode	6	-0.40118	0.809123	0.641043	0.254719
M33144	X-11799	PTB	PTB	Simple mode	7	-0.372893	0.760199	0.641187	0.516498
M31536	N-(2-furoyl)glycine	PTB	PTB	Weighted median	22	-0.129865	0.2787	0.64124	0.971155
M19934	myo-inositol	PTB	PTB	Simple mode	39	1.39494	2.98034	0.642425	1.82228
M00542	3-hydroxybutyrate (BHBA)	PTB	PTB	Weighted median	10	0.214968	0.463558	0.642838	0.425639
M12774	X-03094	PTB	PTB	Simple mode	31	-1.35802	2.9006	0.643036	1.56398
M33637	X-12216	PTB	PTB	Simple mode	10	-0.543831	1.13498	0.643257	0.40148
M17945	2-hydroxystearate	PTB	PTB	Simple mode	36	-1.4941	3.20177	0.643644	1.57149
M33165	X-11820	PTB	PTB	Weighted median	13	-0.424291	0.91768	0.643829	0.633713
M33009	homostachydrine*	PTB	PTB	Weighted mode	18	0.899879	1.91447	0.644299	0.801815
M35397	X-13619	PTB	PTB	Simple mode	32	2.01484	4.32987	0.644944	1.39476
M33197	X-11852	PTB	PTB	Weighted median	9	-0.186904	0.406063	0.645314	0.385407
M03141	betaine	PTB	PTB	Weighted mode	23	-0.815924	1.74997	0.64562	1.21468
M32587	X-02249	PTB	PTB	Inverse variance weighted	12	-0.447639	0.976772	0.646748	0.606568
M33132	X-11787	PTB	PTB	Weighted mode	28	-1.10238	2.3804	0.646998	1.70774
M34456	gamma-glutamylisoleucine*	PTB	PTB	Weighted median	26	-0.585395	1.28132	0.647765	1.09169
M36585	X-14658	PTB	PTB	MR Egger	11	0.892491	1.89377	0.648657	0.464155
M33609	X-12188	PTB	PTB	MR Egger	19	0.114724	0.247426	0.648767	0.858375
M32549	X-02269	PTB	PTB	Inverse variance weighted	9	-0.3387	0.744419	0.64912	0.517824
M36756	leucylleucine	PTB	PTB	Weighted median	11	-0.570224	1.25344	0.649162	0.478335
M34530	X-12847	PTB	PTB	Inverse variance weighted	10	-0.193248	0.425432	0.649656	0.407211
M32651	X-11334	PTB	PTB	MR Egger	26	-1.20348	2.61656	0.649695	1.14837
M33658	X-12236	PTB	PTB	Weighted median	8	0.412757	0.909035	0.649785	0.359563
M32698	X-11381	PTB	PTB	MR Egger	17	-1.74391	3.76997	0.650306	0.826268
M34420	bradykinin, des-arg(9)	PTB	PTB	Inverse variance weighted	22	0.106093	0.234305	0.650694	1.37985
M35675	2-hydroxypalmitate	PTB	PTB	Weighted mode	47	-0.778008	1.7085	0.650983	2.08163
M33477	erythronate*	PTB	PTB	MR Egger	46	-2.24678	4.93337	0.651043	2.09578
M34539	X-12855	PTB	PTB	MR Egger	20	-0.388493	0.846348	0.651713	0.886468
M15506	choline	PTB	PTB	Weighted median	24	-1.33406	2.95623	0.651795	1.07062
M34123	X-12556	PTB	PTB	MR Egger	21	1.58094	3.45012	0.651985	1.04026
M32489	caproate (6:0)	PTB	PTB	Weighted median	37	-0.88924	1.97193	0.652027	1.57255
M01493	ornithine	PTB	PTB	Simple mode	11	-1.62316	3.49789	0.652557	0.48033
M33960	1-oleoylglycerophosphocholine	PTB	PTB	MR Egger	15	-1.1912	2.59383	0.653643	0.637921
M31591	androsterone sulfate	PTB	PTB	MR Egger	21	0.11221	0.246399	0.653983	1.77014
M31555	pyridoxate	PTB	PTB	Inverse variance weighted	12	0.322553	0.721206	0.654701	0.499225
M33821	1-eicosatrienoylglycerophosphocholine*	PTB	PTB	Inverse variance weighted	20	-0.357023	0.799516	0.6552	0.9645
M33901	X-12456	PTB	PTB	Weighted median	21	-0.268226	0.60071	0.655226	1.17818
M18476	glycocholate	PTB	PTB	Inverse variance weighted	8	0.279906	0.627375	0.655486	0.342637
M33190	X-11845	PTB	PTB	Inverse variance weighted	21	0.106338	0.238779	0.656072	0.882046
M01640	ascorbate (Vitamin C)	PTB	PTB	MR Egger	14	0.211597	0.463429	0.656119	0.615369
M02730	gamma-glutamylglutamine	PTB	PTB	Simple mode	21	1.19156	2.63764	0.656308	1.04762
M33221	X-11876	PTB	PTB	Weighted median	16	-0.483333	1.08724	0.656645	0.671225
M12261	taurodeoxycholate	PTB	PTB	Simple mode	13	0.452399	1.00125	0.659445	0.552403
M34469	X-12786	PTB	PTB	Simple mode	11	-0.760907	1.67576	0.659476	0.477395
M01284	threonine	PTB	PTB	MR Egger	20	-2.23997	5.0052	0.659832	0.848095
M33515	X-12100--hydroxytryptophan*	PTB	PTB	Inverse variance weighted	44	-0.481428	1.09419	0.659949	2.06719
M17807	X-18601	PTB	PTB	Simple mode	23	0.466984	1.0473	0.660031	1.09073
M32564	X-11247	PTB	PTB	Weighted mode	18	0.312727	0.698718	0.660112	0.813949
M33884	X-12442--5,8-tetradecadienoate	PTB	PTB	Weighted mode	13	-0.374496	0.83109	0.660305	0.678709
M32315	serine	PTB	PTB	Simple mode	35	1.23458	2.78692	0.660577	1.83661
M00513	creatinine	PTB	PTB	Weighted median	25	1.15699	2.64268	0.661524	1.1098
M34306	X-12696	PTB	PTB	MR Egger	25	-0.244514	0.553082	0.662551	1.49625
M33638	X-12217	PTB	PTB	Weighted mode	10	0.646425	1.43326	0.662649	0.424182
M32348	2-aminobutyrate	PTB	PTB	MR Egger	43	-1.68406	3.83518	0.662889	2.01984
M20675	1,5-anhydroglucitol (1,5-AG)	PTB	PTB	Inverse variance weighted	30	-0.363351	0.833991	0.663071	1.83149
M35255	2-stearoylglycerophosphocholine*	PTB	PTB	Weighted median	13	0.544544	1.25742	0.664968	0.590644
M34365	3-(cystein-S-yl)acetaminophen*	PTB	PTB	Inverse variance weighted	65	0.0279462	0.0646755	0.66567	2.91295
M36673	X-14745	PTB	PTB	Inverse variance weighted	12	0.470802	1.09065	0.66598	0.513137
M24074	X-09706	PTB	PTB	Inverse variance weighted	19	-0.456703	1.05885	0.666237	0.812888
M35635	3-(3-hydroxyphenyl)propionate	PTB	PTB	Inverse variance weighted	10	-0.134654	0.312429	0.666476	0.426176
M32412	butyrylcarnitine	PTB	PTB	MR Egger	26	0.220532	0.505486	0.666535	2.40214
M32910	X-11593--O-methylascorbate*	PTB	PTB	Weighted mode	47	0.531969	1.22764	0.666803	2.76417
M33423	p-acetamidophenylglucuronide	PTB	PTB	Inverse variance weighted	58	-0.00764455	0.0178639	0.6687	2.74419
M33935	piperine	PTB	PTB	Weighted median	11	0.302571	0.707506	0.6689	0.476061
M33675	X-12253	PTB	PTB	Simple mode	8	0.864609	1.93811	0.668992	0.336188
M10642	caprate (10:0)	PTB	PTB	Inverse variance weighted	31	-0.439804	1.02896	0.669069	1.33351
M34221	X-12627	PTB	PTB	Simple mode	11	0.607564	1.38042	0.669204	0.467367
M18281	2-hydroxyhippurate (salicylurate)	PTB	PTB	Simple mode	13	-0.178708	0.408352	0.669426	0.55685
M33131	X-11786--methylcysteine	PTB	PTB	Weighted median	13	-0.40201	0.942336	0.669663	0.621189
M27273	X-10506	PTB	PTB	MR Egger	13	-1.26954	2.89872	0.669888	0.55076
M32560	X-07765	PTB	PTB	Weighted mode	12	-0.314542	0.718563	0.670047	0.510365
M36802	n-Butyl Oleate	PTB	PTB	MR Egger	10	-1.75564	3.97607	0.670505	0.412852
M34244	X-12644	PTB	PTB	MR Egger	24	-0.763282	1.77197	0.670838	1.11223
M19324	1-stearoylglycerophosphoinositol	PTB	PTB	Inverse variance weighted	7	-0.370251	0.872236	0.671213	0.309325
M33633	X-12212	PTB	PTB	MR Egger	11	-0.500698	1.14202	0.671408	0.468402
M32564	X-11247	PTB	PTB	MR Egger	18	0.386736	0.895638	0.671649	0.813949
M32339	alanine	PTB	PTB	Weighted median	39	-0.724943	1.7111	0.671806	1.75422
M35126	phenylacetylglutamine	PTB	PTB	Weighted median	17	-0.307949	0.727672	0.672151	0.756178
M18254	paraxanthine	PTB	PTB	Weighted median	13	-0.28181	0.666206	0.67229	0.56014
M36776	7-alpha-hydroxy-3-oxo-4-cholestenoate (7-Hoca)	PTB	PTB	Simple mode	16	-1.35498	3.14444	0.672659	0.677696
M00053	glutamine	PTB	PTB	MR Egger	8	-1.86884	4.21243	0.672847	0.456142
M27278	X-10510	PTB	PTB	Inverse variance weighted	22	0.43695	1.03843	0.673915	1.18518
M33165	X-11820	PTB	PTB	Simple mode	13	-0.571519	1.32524	0.673928	0.633713
M33132	X-11787	PTB	PTB	Inverse variance weighted	28	0.801397	1.90666	0.674256	1.70774
M32593	heme*	PTB	PTB	Inverse variance weighted	12	0.32226	0.766921	0.67434	0.506073
M34329	X-12719	PTB	PTB	MR Egger	12	-0.354915	0.820345	0.674457	0.490709
M34441	X-12771	PTB	PTB	Weighted mode	16	0.411528	0.962938	0.675183	0.685674
M32980	adrenate (22:4n6)	PTB	PTB	Weighted mode	11	-0.727218	1.68516	0.67523	0.595747
M32635	1-linoleoylglycerophosphoethanolamine*	PTB	PTB	MR Egger	13	1.02473	2.38107	0.675242	0.793071
M33380	X-12029	PTB	PTB	Simple mode	39	1.5075	3.57098	0.675292	1.65974
M32691	X-11374	PTB	PTB	Simple mode	16	0.488791	1.14683	0.676007	0.696344
M32867	X-11550	PTB	PTB	MR Egger	21	4.61614	10.8962	0.67658	0.946535
M01110	arachidonate (20:4n6)	PTB	PTB	Weighted median	20	-0.54855	1.3157	0.676731	1.25426
M34314	X-12704	PTB	PTB	Inverse variance weighted	10	-0.273437	0.655851	0.676737	0.41328
M02342	serotonin (5HT)	PTB	PTB	Inverse variance weighted	16	0.304768	0.73124	0.676838	0.693463
M15677	3-methylhistidine	PTB	PTB	Weighted median	8	0.30694	0.73727	0.677176	0.33359
M18335	quinate	PTB	PTB	Simple mode	6	-0.388005	0.879241	0.677429	0.254719
M02342	serotonin (5HT)	PTB	PTB	MR Egger	16	0.57838	1.36167	0.677469	0.693463
M34359	X-12749	PTB	PTB	Weighted mode	43	-0.834699	1.99306	0.677494	1.92967
M01573	guanosine	PTB	PTB	MR Egger	13	-0.732142	1.71715	0.678061	0.548221
M01121	margarate (17:0)	PTB	PTB	Simple mode	7	1.11502	2.55763	0.678114	0.360689
M00059	histidine	PTB	PTB	Weighted mode	7	-2.49511	5.72908	0.678419	0.374834
M20699	erythritol	PTB	PTB	Weighted median	25	-0.424635	1.02514	0.678711	1.114
M35255	2-stearoylglycerophosphocholine*	PTB	PTB	Inverse variance weighted	13	0.381475	0.921063	0.678751	0.590644
M32808	X-11491	PTB	PTB	Weighted mode	12	-0.276913	0.651376	0.678946	0.737316
M33009	homostachydrine*	PTB	PTB	Simple mode	18	0.767939	1.82574	0.679304	0.801815
M36559	X-14632	PTB	PTB	Weighted median	18	-0.230602	0.558155	0.679496	0.767469
M01564	citrate	PTB	PTB	Weighted median	45	0.697011	1.6884	0.679736	2.08942
M00569	caffeine	PTB	PTB	MR Egger	11	0.58684	1.37902	0.680432	0.583578
M36097	4-acetaminophen sulfate	PTB	PTB	Weighted mode	29	-0.037779	0.0908914	0.680834	1.24731
M32518	X-11204	PTB	PTB	Weighted mode	40	-1.51311	3.65389	0.681062	1.74942
M35114	7-methylguanine	PTB	PTB	Inverse variance weighted	10	-0.409304	0.996323	0.681209	0.403957
M35137	N2,N2-dimethylguanosine	PTB	PTB	Simple mode	57	1.29808	3.14857	0.68171	2.50743
M15650	N1-methyladenosine	PTB	PTB	Weighted mode	8	2.52024	5.9013	0.68216	0.353967
M24074	X-09706	PTB	PTB	Weighted mode	19	1.30418	3.1338	0.682209	0.812888
M34533	X-12850	PTB	PTB	Weighted median	15	0.321806	0.786011	0.682234	0.749217
M36808	dimethylarginine (SDMA + ADMA)	PTB	PTB	Weighted mode	33	-1.00524	2.43682	0.682708	1.42676
M33587	eicosenoate (20:1n9 or 11)	PTB	PTB	Simple mode	12	-0.988045	2.35395	0.682757	0.514812
M32644	X-11327	PTB	PTB	Weighted mode	35	1.10819	2.69023	0.682976	1.60844
M36376	X-14450--phenylalanylleucine	PTB	PTB	MR Egger	5	2.31554	5.148	0.683372	0.222685
M00053	glutamine	PTB	PTB	Simple mode	8	-1.84577	4.33999	0.683391	0.456142
M00553	cotinine	PTB	PTB	Inverse variance weighted	16	-0.0574188	0.140864	0.683554	0.706737
M34109	metoprolol acid metabolite*	PTB	PTB	Inverse variance weighted	33	0.0192723	0.047295	0.683648	1.45622
M33250	X-11905	PTB	PTB	MR Egger	18	-0.269984	0.65057	0.683656	1.04225
M32836	HWESASXX*	PTB	PTB	MR Egger	6	-1.6637	3.79948	0.684084	0.339115
M22138	homocitrulline	PTB	PTB	Weighted median	7	0.630611	1.55132	0.684375	0.377226
M34336	X-12726	PTB	PTB	MR Egger	20	0.210592	0.509765	0.684401	0.863734
M34420	bradykinin, des-arg(9)	PTB	PTB	MR Egger	22	0.211689	0.514188	0.684942	1.37985
M32197	3-(4-hydroxyphenyl)lactate	PTB	PTB	Inverse variance weighted	23	-0.547727	1.35073	0.685106	1.02945
M32346	glycochenodeoxycholate	PTB	PTB	MR Egger	14	0.327887	0.790889	0.685765	0.619644
M31555	pyridoxate	PTB	PTB	Simple mode	12	0.744035	1.79073	0.685771	0.499225
M34409	stearoylcarnitine	PTB	PTB	MR Egger	6	-4.39895	10.1057	0.685807	0.29407
M32786	X-11469	PTB	PTB	Weighted mode	18	0.393768	0.956836	0.685825	0.912606
M32735	X-01911	PTB	PTB	Weighted mode	17	0.360526	0.875472	0.685944	0.782558
M36756	leucylleucine	PTB	PTB	Inverse variance weighted	11	-0.442334	1.09455	0.686121	0.478335
M32867	X-11550	PTB	PTB	Weighted mode	21	1.94386	4.74394	0.686339	0.946535
M34878	X-13183--stearamide	PTB	PTB	MR Egger	11	-0.472268	1.13699	0.687601	0.468405
M27738	threonate	PTB	PTB	MR Egger	18	-0.320549	0.783022	0.687694	0.749135
M37190	5alpha-androstan-3beta,17beta-diol disulfate	PTB	PTB	Simple mode	17	-0.251519	0.615717	0.688323	1.15203
M34384	stachydrine	PTB	PTB	Weighted mode	6	-0.495441	1.1656	0.688471	0.264761
M32808	X-11491	PTB	PTB	Simple mode	12	-0.364599	0.885855	0.688554	0.737316
M33892	X-12450	PTB	PTB	Weighted mode	30	-0.393182	0.973315	0.689204	1.27826
M33384	salicyluric glucuronide*	PTB	PTB	Weighted median	12	-0.0894278	0.223752	0.689397	0.506121
M35193	X-13435	PTB	PTB	Inverse variance weighted	24	0.341016	0.853471	0.689478	1.30832
M21127	1-palmitoylglycerol (1-monopalmitin)	PTB	PTB	MR Egger	13	1.62143	3.95218	0.68949	0.561729
M32754	X-11437	PTB	PTB	Weighted mode	15	-0.109985	0.269995	0.689903	0.642583
M36098	4-vinylphenol sulfate	PTB	PTB	Weighted median	10	0.293623	0.736103	0.689976	0.434443
M33391	X-12040	PTB	PTB	Simple mode	16	-0.111944	0.275278	0.690003	0.71968
M34420	bradykinin, des-arg(9)	PTB	PTB	Simple mode	22	-0.237479	0.588213	0.690494	1.37985
M32497	10-undecenoate (11:1n1)	PTB	PTB	Simple mode	25	-0.641853	1.59381	0.690721	1.38914
M34441	X-12771	PTB	PTB	MR Egger	16	-0.75001	1.84666	0.690776	0.685674
M27273	X-10506	PTB	PTB	Weighted median	13	-0.821276	2.06572	0.690945	0.55076
M00575	arabinose	PTB	PTB	Inverse variance weighted	5	-0.266959	0.671757	0.691069	0.218342
M32863	X-11546	PTB	PTB	MR Egger	13	-0.266599	0.654017	0.691364	0.566539
M22138	homocitrulline	PTB	PTB	Simple mode	7	0.993065	2.38523	0.691645	0.377226
M35431	2-methylbutyroylcarnitine	PTB	PTB	Simple mode	25	-0.958633	2.38807	0.691659	1.07901
M34912	X-13215	PTB	PTB	Inverse variance weighted	44	-0.354872	0.896817	0.692326	1.91649
M34327	X-12717	PTB	PTB	MR Egger	9	-0.867543	2.10419	0.692459	0.380346
M01358	stearate (18:0)	PTB	PTB	MR Egger	43	1.3891	3.4897	0.692652	1.97337
M33864	X-12428	PTB	PTB	Weighted mode	9	-0.321506	0.786451	0.693406	0.369239
M32518	X-11204	PTB	PTB	MR Egger	40	-1.88771	4.75256	0.693444	1.74942
M33627	X-12206	PTB	PTB	Weighted mode	10	1.13302	2.79688	0.694864	0.413516
M12261	taurodeoxycholate	PTB	PTB	Weighted mode	13	0.369069	0.921147	0.69571	0.552403
M01356	nonadecanoate (19:0)	PTB	PTB	Weighted mode	16	-0.633535	1.59226	0.696322	0.690712
M35326	X-13548	PTB	PTB	Simple mode	43	1.38996	3.54103	0.696652	1.91521
M32393	gamma-glutamylvaline	PTB	PTB	Inverse variance weighted	15	-0.740591	1.90329	0.697195	0.655935
M33221	X-11876	PTB	PTB	Inverse variance weighted	16	0.323399	0.831368	0.697279	0.671225
M01644	heptanoate (7:0)	PTB	PTB	Simple mode	35	1.25969	3.21493	0.697634	1.54919
M32846	X-11529	PTB	PTB	Simple mode	12	-0.289295	0.727177	0.698366	1.31343
M35305	1-palmitoylglycerophosphoinositol*	PTB	PTB	Inverse variance weighted	11	0.368246	0.951565	0.698764	0.460291
M33423	p-acetamidophenylglucuronide	PTB	PTB	Weighted median	58	-0.0103364	0.0267434	0.699125	2.74419
M02342	serotonin (5HT)	PTB	PTB	Simple mode	16	-0.672905	1.71194	0.699802	0.693463
M37112	chiro-inositol	PTB	PTB	Inverse variance weighted	13	-0.0758919	0.196949	0.699987	0.555424
M33389	X-12038	PTB	PTB	Weighted median	54	-0.607288	1.57809	0.700367	2.34447
M27672	3-indoxyl sulfate	PTB	PTB	Weighted median	5	-0.495014	1.28648	0.700399	0.21414
M35270	X-13496	PTB	PTB	Simple mode	40	1.37321	3.54532	0.700618	1.77953
M16816	X-04494	PTB	PTB	Weighted mode	14	-0.622061	1.58413	0.700916	0.58736
M33144	X-11799	PTB	PTB	Inverse variance weighted	7	-0.160237	0.417621	0.701209	0.516498
M32560	X-07765	PTB	PTB	Simple mode	12	-0.314542	0.800233	0.701783	0.510365
M35451	X-13658	PTB	PTB	Weighted median	18	-0.0442393	0.116071	0.703099	0.807387
M36738	gamma-glutamylglutamate	PTB	PTB	Simple mode	10	-0.511338	1.29942	0.703101	0.452001
M36808	dimethylarginine (SDMA + ADMA)	PTB	PTB	Simple mode	33	-1.31407	3.41896	0.703263	1.42676
M31555	pyridoxate	PTB	PTB	Weighted mode	12	-0.401677	1.02782	0.703404	0.499225
M33871	1-eicosadienoylglycerophosphocholine*	PTB	PTB	Inverse variance weighted	13	0.314294	0.826802	0.703847	0.563
M35126	phenylacetylglutamine	PTB	PTB	Inverse variance weighted	17	-0.193006	0.507751	0.703857	0.756178
M25459	X-10395	PTB	PTB	Weighted mode	30	-0.379109	0.994936	0.705952	1.4364
M21044	2-hydroxybutyrate (AHB)	PTB	PTB	MR Egger	16	0.90338	2.34641	0.70602	0.700127
M33230	1-palmitoleoylglycerophosphocholine*	PTB	PTB	Inverse variance weighted	14	-0.443763	1.17891	0.706607	0.61494
M32338	glycine	PTB	PTB	Simple mode	25	0.82783	2.17339	0.706633	1.61104
M35431	2-methylbutyroylcarnitine	PTB	PTB	Weighted mode	25	-0.856181	2.25029	0.706939	1.07901
M15630	N-acetylornithine	PTB	PTB	Simple mode	16	-0.412055	1.07552	0.707005	1.89519
M34533	X-12850	PTB	PTB	Inverse variance weighted	15	0.203469	0.541485	0.707094	0.749217
M18467	eicosapentaenoate (EPA; 20:5n3)	PTB	PTB	MR Egger	12	0.727007	1.88126	0.707262	0.624042
M37506	palmitoyl sphingomyelin	PTB	PTB	Weighted mode	48	1.29535	3.42892	0.7073	2.14323
M33638	X-12217	PTB	PTB	Inverse variance weighted	10	0.415725	1.10777	0.707451	0.424182
M12017	3-methoxytyrosine	PTB	PTB	Weighted median	15	-0.587867	1.57175	0.708389	0.649447
M36399	X-14473	PTB	PTB	Weighted median	12	0.324004	0.867394	0.708748	0.564064
M33884	X-12442--5,8-tetradecadienoate	PTB	PTB	Inverse variance weighted	13	-0.232025	0.621735	0.709007	0.678709
M00606	uridine	PTB	PTB	Weighted mode	21	-1.41693	3.74494	0.709149	1.04671
M15677	3-methylhistidine	PTB	PTB	Inverse variance weighted	8	-0.272985	0.732663	0.709452	0.33359
M01558	4-acetamidobutanoate	PTB	PTB	Simple mode	34	1.31658	3.51187	0.710137	1.76044
M36515	X-14588	PTB	PTB	Weighted mode	10	2.4452	6.37543	0.710226	0.44044
M33197	X-11852	PTB	PTB	Weighted mode	9	-0.158345	0.411324	0.710297	0.385407
M10642	caprate (10:0)	PTB	PTB	MR Egger	31	0.657062	1.75869	0.711414	1.33351
M33509	X-12094	PTB	PTB	Simple mode	9	-0.84385	2.20264	0.711619	0.403957
M33633	X-12212	PTB	PTB	Weighted median	11	0.312595	0.846192	0.711819	0.468402
M38768	15-methylpalmitate (isobar with 2-methylpalmitate)	PTB	PTB	Simple mode	14	1.20116	3.18593	0.712242	0.606033
M34469	X-12786	PTB	PTB	Inverse variance weighted	11	-0.271463	0.736599	0.712474	0.477395
M32348	2-aminobutyrate	PTB	PTB	Weighted median	43	0.608725	1.65291	0.712669	2.01984
M00064	phenylalanine	PTB	PTB	Weighted mode	5	-3.24213	8.20024	0.712749	0.25491
M01336	palmitate (16:0)	PTB	PTB	MR Egger	28	1.13073	3.03979	0.712926	1.25017
M36468	X-14541	PTB	PTB	Weighted mode	16	0.327783	0.874359	0.712995	0.693155
M27716	bilirubin (Z,Z)	PTB	PTB	Simple mode	9	-0.286519	0.752515	0.713301	0.915856
M33173	2-hydroxyacetaminophen sulfate*	PTB	PTB	MR Egger	46	0.0242762	0.0658746	0.714252	2.28936
M16634	X-04357	PTB	PTB	Simple mode	10	0.660825	1.75031	0.714516	0.403688
M32405	indolepropionate	PTB	PTB	MR Egger	17	0.495667	1.33376	0.715364	0.81887
M32869	X-11552	PTB	PTB	Simple mode	16	0.605926	1.63182	0.715593	0.671949
M33195	X-11850	PTB	PTB	MR Egger	7	-0.219289	0.568755	0.715681	0.295347
M36097	4-acetaminophen sulfate	PTB	PTB	Weighted median	29	-0.0220656	0.0606223	0.715869	1.24731
M18494	taurochenodeoxycholate	PTB	PTB	MR Egger	13	0.248796	0.666723	0.716119	0.544639
M33204	X-11859	PTB	PTB	MR Egger	13	-1.3002	3.48474	0.716154	0.533317
M33637	X-12216	PTB	PTB	Weighted mode	10	-0.299659	0.798875	0.716272	0.40148
M32761	X-11444	PTB	PTB	Inverse variance weighted	12	-0.340947	0.938736	0.716457	0.684025
M00606	uridine	PTB	PTB	MR Egger	21	2.03252	5.51659	0.716621	1.04671
M33447	palmitoleate (16:1n7)	PTB	PTB	Inverse variance weighted	10	0.400088	1.10405	0.717067	0.472708
M34336	X-12726	PTB	PTB	Weighted mode	20	0.133776	0.364217	0.717456	0.863734
M00513	creatinine	PTB	PTB	MR Egger	25	-1.55855	4.25886	0.717744	1.1098
M00599	pyruvate	PTB	PTB	Simple mode	14	0.79247	2.14773	0.718082	0.600513
M15488	acetylphosphate	PTB	PTB	MR Egger	17	-2.58396	7.03948	0.718696	0.757326
M31453	cysteine	PTB	PTB	Inverse variance weighted	19	-0.312899	0.87201	0.719726	0.795387
M16816	X-04494	PTB	PTB	Weighted median	14	-0.582154	1.62481	0.720127	0.58736
M34419	1-linoleoylglycerophosphocholine	PTB	PTB	Weighted median	15	0.657757	1.83813	0.720463	0.662825
M35451	X-13658	PTB	PTB	Weighted mode	18	-0.0400508	0.110173	0.720694	0.807387
M25459	X-10395	PTB	PTB	Inverse variance weighted	30	-0.261383	0.731681	0.720915	1.4364
M33228	1-arachidonoylglycerophosphocholine*	PTB	PTB	Weighted median	21	-0.37615	1.05396	0.721173	1.38941
M33510	X-12095--N1-methyl-3-pyridone-4-carboxamide	PTB	PTB	Simple mode	24	-0.635273	1.76269	0.721836	1.07501
M18477	glycodeoxycholate	PTB	PTB	MR Egger	7	0.516888	1.37271	0.721961	0.30506
M36097	4-acetaminophen sulfate	PTB	PTB	MR Egger	29	-0.0384045	0.106821	0.722003	1.24731
M33782	X-10346	PTB	PTB	MR Egger	14	0.170003	0.466895	0.722108	0.59599
M32492	caprylate (8:0)	PTB	PTB	Weighted mode	45	0.475821	1.32998	0.722229	1.95518
M36515	X-14588	PTB	PTB	Simple mode	10	-2.9296	7.99776	0.722603	0.44044
M01558	4-acetamidobutanoate	PTB	PTB	Weighted median	34	0.620899	1.75014	0.722761	1.76044
M33883	X-12441--12-hydroxyeicosatetraenoate (12-HETE)	PTB	PTB	Simple mode	14	0.252071	0.695673	0.722919	0.718199
M15365	glycerol 3-phosphate (G3P)	PTB	PTB	Simple mode	12	1.2403	3.41159	0.72308	0.506302
M18254	paraxanthine	PTB	PTB	Simple mode	13	0.406745	1.12201	0.723272	0.56014
M34441	X-12771	PTB	PTB	Inverse variance weighted	16	0.242224	0.684427	0.723408	0.685674
M35754	X-13859	PTB	PTB	Weighted median	43	-0.470022	1.33176	0.724139	1.92992
M33140	X-11795	PTB	PTB	Inverse variance weighted	12	0.49571	1.40592	0.724397	0.516044
M16818	X-04495	PTB	PTB	Weighted median	11	0.485896	1.37867	0.72451	0.478956
M34344	X-12734	PTB	PTB	Weighted median	11	-0.125799	0.357016	0.724565	0.470218
M17945	2-hydroxystearate	PTB	PTB	Inverse variance weighted	36	-0.403357	1.14808	0.725341	1.57149
M17807	X-18601	PTB	PTB	MR Egger	23	0.358008	1.00653	0.725624	1.09073
M22548	X-09026	PTB	PTB	Inverse variance weighted	14	0.561405	1.59988	0.72566	0.631203
M33833	X-12405	PTB	PTB	Inverse variance weighted	8	0.2886	0.823325	0.725941	0.336676
M01558	4-acetamidobutanoate	PTB	PTB	MR Egger	34	-1.02901	2.91113	0.726052	1.76044
M16816	X-04494	PTB	PTB	Inverse variance weighted	14	0.415899	1.19313	0.727406	0.58736
M01125	isoleucine	PTB	PTB	Weighted mode	17	1.21454	3.43019	0.727906	0.72402
M35331	X-13553	PTB	PTB	MR Egger	8	-0.61107	1.67928	0.72842	0.330773
M34674	X-12990--docosapentaenoic acid (n6-DPA)	PTB	PTB	MR Egger	12	0.756996	2.12109	0.728591	0.545002
M35675	2-hydroxypalmitate	PTB	PTB	Weighted median	47	-0.512829	1.48525	0.729883	2.08163
M32616	X-11299	PTB	PTB	Simple mode	12	-0.37854	1.06871	0.729883	0.498526
M12067	undecanoate (11:0)	PTB	PTB	Weighted mode	28	1.36296	3.91108	0.730177	1.29322
M33877	X-12435	PTB	PTB	Simple mode	27	-0.0975819	0.28027	0.730515	1.19657
M35331	X-13553	PTB	PTB	Weighted median	8	-0.470814	1.3679	0.730706	0.330773
M34395	1-methylurate	PTB	PTB	Simple mode	17	0.394337	1.12618	0.73079	0.870114
M36097	4-acetaminophen sulfate	PTB	PTB	Simple mode	29	-0.037779	0.108754	0.730903	1.24731
M12067	undecanoate (11:0)	PTB	PTB	Simple mode	28	1.48431	4.2733	0.731025	1.29322
M35253	2-palmitoylglycerophosphocholine*	PTB	PTB	MR Egger	22	-0.582441	1.67395	0.731518	0.933869
M15500	carnitine	PTB	PTB	Simple mode	216	1.36131	3.96287	0.731545	10.6278
M33885	X-12443	PTB	PTB	Weighted median	12	0.182172	0.531499	0.731785	0.505308
M35253	2-palmitoylglycerophosphocholine*	PTB	PTB	Weighted mode	22	-0.542232	1.56347	0.732182	0.933869
M31787	3-carboxy-4-methyl-5-propyl-2-furanpropanoate (CMPF)	PTB	PTB	MR Egger	14	0.333201	0.952339	0.732495	0.640217
M01508	pantothenate	PTB	PTB	Inverse variance weighted	25	-0.304222	0.890157	0.73253	1.09532
M36098	4-vinylphenol sulfate	PTB	PTB	Weighted mode	10	0.274752	0.779383	0.732559	0.434443
M33972	10-nonadecenoate (19:1n9)	PTB	PTB	Simple mode	7	0.848554	2.38404	0.734072	0.311782
M00577	fructose	PTB	PTB	Simple mode	3	-1.48646	3.81113	0.734132	0.132141
M33901	X-12456	PTB	PTB	Inverse variance weighted	21	-0.152315	0.449894	0.734943	1.17818
M01361	pentadecanoate (15:0)	PTB	PTB	MR Egger	19	1.17112	3.4047	0.735085	0.822289
M18476	glycocholate	PTB	PTB	Weighted median	8	0.281119	0.831227	0.735215	0.342637
M32808	X-11491	PTB	PTB	Inverse variance weighted	12	-0.155908	0.462776	0.736194	0.737316
M01898	proline	PTB	PTB	MR Egger	33	-0.699384	2.05905	0.7364	1.71318
M01365	myristate (14:0)	PTB	PTB	Inverse variance weighted	23	0.320294	0.954168	0.737113	0.978746
M34339	X-12729	PTB	PTB	Simple mode	18	0.211273	0.620217	0.737545	0.792622
M34283	asparagine	PTB	PTB	Weighted median	42	-0.48609	1.45066	0.737564	2.05724
M35631	1-palmitoylglycerophosphoethanolamine	PTB	PTB	Inverse variance weighted	28	-0.247775	0.740929	0.73807	1.33336
M34214	1-arachidonoylglycerophosphoinositol*	PTB	PTB	Inverse variance weighted	18	-0.298668	0.89569	0.738794	1.1761
M34109	metoprolol acid metabolite*	PTB	PTB	Weighted mode	33	0.0235308	0.0702507	0.739845	1.45622
M32549	X-02269	PTB	PTB	Simple mode	9	0.420903	1.22452	0.73991	0.517824
M01105	linoleate (18:2n6)	PTB	PTB	Weighted median	17	0.687628	2.07239	0.740037	0.741117
M32549	X-02269	PTB	PTB	Weighted median	9	0.267451	0.807033	0.740342	0.517824
M35433	hydroxyisovaleroyl carnitine	PTB	PTB	MR Egger	8	-0.602276	1.73592	0.740475	0.44163
M31787	3-carboxy-4-methyl-5-propyl-2-furanpropanoate (CMPF)	PTB	PTB	Simple mode	14	0.277273	0.820314	0.740753	0.640217
M17807	X-18601	PTB	PTB	Weighted mode	23	0.267855	0.800557	0.741107	1.09073
M01444	pipecolate	PTB	PTB	Weighted mode	16	0.443376	1.31909	0.741435	0.685667
M31522	pyroglutamylglycine	PTB	PTB	Weighted mode	4	-0.371263	1.02596	0.741436	0.167038
M34419	1-linoleoylglycerophosphocholine	PTB	PTB	Inverse variance weighted	15	-0.429505	1.30203	0.741496	0.662825
M33939	N-acetylthreonine	PTB	PTB	Weighted mode	13	0.702073	2.08432	0.742058	0.547828
M34035	linolenate [alpha or gamma; (18:3n3 or 6)]	PTB	PTB	MR Egger	4	1.56	4.13657	0.742337	0.162755
M33751	X-12329	PTB	PTB	Simple mode	28	-0.0735162	0.221725	0.742778	1.18859
M00053	glutamine	PTB	PTB	Weighted mode	8	-1.08656	3.18364	0.742897	0.456142
M32564	X-11247	PTB	PTB	Simple mode	18	0.269165	0.807429	0.742938	0.813949
M01638	arginine	PTB	PTB	Simple mode	21	-0.906554	2.72744	0.743058	0.886823
M01508	pantothenate	PTB	PTB	Simple mode	25	-0.784582	2.36598	0.743062	1.09532
M36095	thymol sulfate	PTB	PTB	Weighted median	5	0.167664	0.512398	0.743506	0.215402
M33969	stearidonate (18:4n3)	PTB	PTB	MR Egger	11	0.538056	1.59798	0.744054	0.535262
M33192	X-11847	PTB	PTB	Simple mode	13	0.233557	0.702137	0.745147	0.542904
M24074	X-09706	PTB	PTB	Weighted median	19	-0.514814	1.58523	0.745365	0.812888
M32709	X-03056--N-[3-(2-Oxopyrrolidin-1-yl)propyl]acetamide	PTB	PTB	Simple mode	28	-0.564142	1.72297	0.745873	1.56792
M34441	X-12771	PTB	PTB	Weighted median	16	0.266716	0.824027	0.746185	0.685674
M17945	2-hydroxystearate	PTB	PTB	Weighted median	36	0.52353	1.61813	0.746286	1.57149
M03127	hypoxanthine	PTB	PTB	Simple mode	23	-0.764807	2.33867	0.746739	1.05678
M02132	citrulline	PTB	PTB	Weighted mode	45	-0.800696	2.47264	0.747607	2.00374
M33633	X-12212	PTB	PTB	Weighted mode	11	0.345593	1.04668	0.748078	0.468402
M00606	uridine	PTB	PTB	Inverse variance weighted	21	0.585448	1.82904	0.748904	1.04671
M12035	pelargonate (9:0)	PTB	PTB	Weighted mode	35	0.945026	2.9295	0.748981	1.50766
M32654	3-dehydrocarnitine*	PTB	PTB	Inverse variance weighted	26	-0.326298	1.02178	0.749467	1.39725
M33380	X-12029	PTB	PTB	Weighted median	39	0.539865	1.69393	0.74995	1.65974
M32786	X-11469	PTB	PTB	Simple mode	18	0.341251	1.06152	0.75177	0.912606
M01645	laurate (12:0)	PTB	PTB	Weighted mode	41	0.54531	1.7165	0.752374	1.8036
M00599	pyruvate	PTB	PTB	Weighted median	14	0.375766	1.19142	0.752462	0.600513
M27256	X-10500	PTB	PTB	MR Egger	36	1.19931	3.78139	0.753061	1.55327
M33885	X-12443	PTB	PTB	Simple mode	12	-0.243154	0.754579	0.753313	0.505308
M32709	X-03056--N-[3-(2-Oxopyrrolidin-1-yl)propyl]acetamide	PTB	PTB	MR Egger	28	0.411262	1.29812	0.753916	1.56792
M33221	X-11876	PTB	PTB	Weighted mode	16	-0.500396	1.57117	0.754507	0.671225
M12774	X-03094	PTB	PTB	Inverse variance weighted	31	0.334779	1.07129	0.754659	1.56398
M32651	X-11334	PTB	PTB	Weighted median	26	0.419829	1.34498	0.754929	1.14837
M34040	X-12510--2-aminooctanoic acid	PTB	PTB	Simple mode	16	0.418664	1.3171	0.754968	1.35772
M35977	X-14056	PTB	PTB	Simple mode	9	-0.617074	1.9148	0.755511	0.387866
M33877	X-12435	PTB	PTB	Weighted mode	27	-0.0571589	0.181673	0.755557	1.19657
M00060	leucine	PTB	PTB	Simple mode	201	1.41018	4.5296	0.755877	9.3266
M37112	chiro-inositol	PTB	PTB	Weighted mode	13	-0.0972653	0.306044	0.756088	0.555424
M02137	biliverdin	PTB	PTB	Simple mode	15	-0.406118	1.28222	0.756122	1.21972
M35331	X-13553	PTB	PTB	Weighted mode	8	-0.527362	1.63481	0.756432	0.330773
M00053	glutamine	PTB	PTB	Inverse variance weighted	8	-0.777563	2.5082	0.756554	0.456142
M34732	isovalerate	PTB	PTB	Weighted mode	4	1.15875	3.41546	0.756771	0.164113
M27273	X-10506	PTB	PTB	Inverse variance weighted	13	0.409255	1.32232	0.756943	0.55076
M12017	3-methoxytyrosine	PTB	PTB	Inverse variance weighted	15	-0.346935	1.12139	0.757032	0.649447
M37004	X-14977--vanillin	PTB	PTB	MR Egger	9	0.731349	2.27571	0.757311	0.361595
M01303	malate	PTB	PTB	MR Egger	17	1.54713	4.91702	0.757363	0.774098
M32854	X-11537	PTB	PTB	Weighted mode	7	-0.176409	0.546365	0.757744	0.30631
M12593	X-02973	PTB	PTB	Simple mode	25	1.30078	4.17114	0.757847	1.07926
M18477	glycodeoxycholate	PTB	PTB	Weighted median	7	0.13797	0.447515	0.757852	0.30506
M01301	lysine	PTB	PTB	Inverse variance weighted	25	0.716901	2.32801	0.758124	1.17773
M33442	pseudouridine	PTB	PTB	Simple mode	28	-1.38997	4.47369	0.758415	1.23443
M32846	X-11529	PTB	PTB	Weighted mode	12	-0.0850239	0.270356	0.759034	1.31343
M32445	3-methylxanthine	PTB	PTB	Weighted median	14	0.230868	0.753109	0.759183	0.641447
M01336	palmitate (16:0)	PTB	PTB	Inverse variance weighted	28	0.397631	1.29828	0.759395	1.25017
M33423	p-acetamidophenylglucuronide	PTB	PTB	Weighted mode	58	-0.0115287	0.0375526	0.759961	2.74419
M32338	glycine	PTB	PTB	Inverse variance weighted	25	-0.209086	0.685178	0.760247	1.61104
M21047	3-methyl-2-oxobutyrate	PTB	PTB	Inverse variance weighted	18	0.561894	1.84217	0.760353	0.77468
M33892	X-12450	PTB	PTB	Weighted median	30	-0.324191	1.06347	0.760487	1.27826
M34674	X-12990--docosapentaenoic acid (n6-DPA)	PTB	PTB	Simple mode	12	-0.565678	1.8121	0.760752	0.545002
M33190	X-11845	PTB	PTB	MR Egger	21	0.185748	0.601598	0.760866	0.882046
M01769	cortisone	PTB	PTB	Weighted median	39	-0.470739	1.54761	0.760997	1.73525
M32315	serine	PTB	PTB	MR Egger	35	-0.913951	2.97997	0.761	1.83661
M34732	isovalerate	PTB	PTB	Weighted median	4	0.787704	2.59382	0.761368	0.164113
M21127	1-palmitoylglycerol (1-monopalmitin)	PTB	PTB	Inverse variance weighted	13	-0.375192	1.23989	0.762194	0.561729
M19415	X-06351	PTB	PTB	Weighted median	6	0.629293	2.08057	0.7623	0.261523
M22175	aspartylphenylalanine	PTB	PTB	Inverse variance weighted	6	-0.477906	1.58195	0.762576	0.372724
M33195	X-11850	PTB	PTB	Inverse variance weighted	7	-0.100311	0.332072	0.762595	0.295347
M36802	n-Butyl Oleate	PTB	PTB	Simple mode	10	0.911633	2.93064	0.762832	0.412852
M33131	X-11786--methylcysteine	PTB	PTB	Simple mode	13	-0.512796	1.66239	0.763014	0.621189
M01359	oleate (18:1n9)	PTB	PTB	Inverse variance weighted	20	-0.418787	1.38955	0.763122	0.875378
M33165	X-11820	PTB	PTB	Weighted mode	13	-0.309872	1.00539	0.763207	0.633713
M15650	N1-methyladenosine	PTB	PTB	MR Egger	8	6.37652	20.2325	0.763312	0.353967
M15365	glycerol 3-phosphate (G3P)	PTB	PTB	Weighted median	12	0.620805	2.07066	0.764322	0.506302
M32867	X-11550	PTB	PTB	Inverse variance weighted	21	-0.763026	2.55298	0.765035	0.946535
M17807	X-18601	PTB	PTB	Weighted median	23	0.192939	0.645845	0.765139	1.09073
M32846	X-11529	PTB	PTB	Weighted median	12	-0.0782845	0.262061	0.765149	1.31343
M35320	catechol sulfate	PTB	PTB	Simple mode	12	0.59837	1.95635	0.765422	0.497141
M00606	uridine	PTB	PTB	Simple mode	21	-1.41693	4.69213	0.765784	1.04671
M35675	2-hydroxypalmitate	PTB	PTB	MR Egger	47	-0.530542	1.77073	0.765849	2.08163
M01712	cortisol	PTB	PTB	Simple mode	13	-0.692737	2.27832	0.766293	0.546129
M33835	X-12407	PTB	PTB	MR Egger	9	0.371328	1.20602	0.767121	0.390478
M34329	X-12719	PTB	PTB	Weighted mode	12	0.169737	0.559609	0.767311	0.490709
M32869	X-11552	PTB	PTB	MR Egger	16	1.02616	3.40575	0.767612	0.671949
M32786	X-11469	PTB	PTB	Weighted median	18	0.191648	0.649964	0.768101	0.912606
M12035	pelargonate (9:0)	PTB	PTB	Simple mode	35	1.16426	3.91822	0.768167	1.50766
M16818	X-04495	PTB	PTB	Inverse variance weighted	11	-0.309957	1.05256	0.768393	0.478956
M34123	X-12556	PTB	PTB	Weighted mode	21	0.521353	1.74804	0.768589	1.04026
M33972	10-nonadecenoate (19:1n9)	PTB	PTB	MR Egger	7	1.63859	5.27654	0.768676	0.311782
M37506	palmitoyl sphingomyelin	PTB	PTB	Simple mode	48	1.05925	3.58801	0.769125	2.14323
M10642	caprate (10:0)	PTB	PTB	Weighted median	31	0.488555	1.66506	0.769204	1.33351
M25459	X-10395	PTB	PTB	Simple mode	30	0.617837	2.08851	0.769471	1.4364
M35977	X-14056	PTB	PTB	Weighted median	9	-0.373188	1.27393	0.769566	0.387866
M33901	X-12456	PTB	PTB	Simple mode	21	0.260298	0.876779	0.76962	1.17818
M33178	2-methoxyacetaminophen sulfate*	PTB	PTB	Weighted median	462	0.0116078	0.0396703	0.769822	19.1644
M00577	fructose	PTB	PTB	Weighted mode	3	-1.26225	3.781	0.770253	0.132141
M36009	X-14086	PTB	PTB	Weighted median	13	-0.262251	0.898117	0.770286	0.60908
M34040	X-12510--2-aminooctanoic acid	PTB	PTB	Weighted median	16	-0.191739	0.658304	0.770851	1.35772
M33195	X-11850	PTB	PTB	Weighted median	7	-0.121364	0.417808	0.771451	0.295347
M00053	glutamine	PTB	PTB	Weighted median	8	-0.916388	3.15853	0.771716	0.456142
M35186	1-arachidonoylglycerophosphoethanolamine*	PTB	PTB	Simple mode	24	0.547116	1.86494	0.771871	1.37791
M33009	homostachydrine*	PTB	PTB	Inverse variance weighted	18	0.210005	0.725342	0.772179	0.801815
M32319	trans-4-hydroxyproline	PTB	PTB	Weighted median	6	0.403265	1.39286	0.772181	0.239711
M31522	pyroglutamylglycine	PTB	PTB	MR Egger	4	-0.73494	2.22424	0.772484	0.167038
M37190	5alpha-androstan-3beta,17beta-diol disulfate	PTB	PTB	MR Egger	17	0.143368	0.487972	0.772935	1.15203
M33453	alpha-ketoglutarate	PTB	PTB	Weighted median	17	0.347635	1.20507	0.772982	0.738404
M33960	1-oleoylglycerophosphocholine	PTB	PTB	Simple mode	15	0.910016	3.09742	0.773223	0.637921
M34359	X-12749	PTB	PTB	Inverse variance weighted	43	-0.319719	1.11104	0.773527	1.92967
M34400	1,7-dimethylurate	PTB	PTB	Inverse variance weighted	12	-0.231946	0.809667	0.774517	0.49729
M33960	1-oleoylglycerophosphocholine	PTB	PTB	Weighted median	15	0.484928	1.69894	0.775314	0.637921
M34409	stearoylcarnitine	PTB	PTB	Weighted median	6	0.584058	2.05042	0.775761	0.29407
M34035	linolenate [alpha or gamma; (18:3n3 or 6)]	PTB	PTB	Simple mode	4	0.755575	2.42683	0.775922	0.162755
M12768	X-03088	PTB	PTB	Simple mode	18	0.668056	2.31135	0.776051	0.740055
M32557	X-06126	PTB	PTB	Weighted mode	14	0.353105	1.22301	0.777349	0.593932
M33364	gamma-glutamylthreonine*	PTB	PTB	Simple mode	10	0.700985	2.41605	0.778285	0.43274
M32654	3-dehydrocarnitine*	PTB	PTB	Weighted mode	26	-0.544932	1.91478	0.778301	1.39725
M35253	2-palmitoylglycerophosphocholine*	PTB	PTB	Weighted median	22	-0.431367	1.53972	0.779356	0.933869
M32867	X-11550	PTB	PTB	Weighted median	21	0.918761	3.27964	0.77937	0.946535
M01494	5-oxoproline	PTB	PTB	MR Egger	23	-0.600791	2.11761	0.77941	1.4601
M32348	2-aminobutyrate	PTB	PTB	Weighted mode	43	0.728011	2.58798	0.779858	2.01984
M32593	heme*	PTB	PTB	MR Egger	12	-0.425208	1.489	0.781039	0.506073
M35669	tetradecanedioate	PTB	PTB	Simple mode	21	-0.275303	0.977623	0.78114	1.368
M33587	eicosenoate (20:1n9 or 11)	PTB	PTB	Inverse variance weighted	12	-0.310556	1.11982	0.781529	0.514812
M12035	pelargonate (9:0)	PTB	PTB	MR Egger	35	1.14882	4.11692	0.781949	1.50766
M34283	asparagine	PTB	PTB	Inverse variance weighted	42	-0.29971	1.08307	0.781993	2.05724
M35464	X-13671	PTB	PTB	MR Egger	15	-2.01614	7.16098	0.782723	0.690627
M34112	X-12544	PTB	PTB	Weighted mode	18	-0.229521	0.819495	0.782798	0.765182
M15650	N1-methyladenosine	PTB	PTB	Weighted median	8	1.51608	5.52002	0.783584	0.353967
M34535	X-12851	PTB	PTB	Inverse variance weighted	7	-0.0364931	0.133052	0.783872	0.308086
M33972	10-nonadecenoate (19:1n9)	PTB	PTB	Weighted median	7	0.469687	1.71538	0.784232	0.311782
M38768	15-methylpalmitate (isobar with 2-methylpalmitate)	PTB	PTB	Inverse variance weighted	14	-0.40912	1.50025	0.785084	0.606033
M00584	mannose	PTB	PTB	MR Egger	20	0.615647	2.22952	0.785591	1.24457
M18467	eicosapentaenoate (EPA; 20:5n3)	PTB	PTB	Weighted median	12	0.308147	1.13844	0.786641	0.624042
M36802	n-Butyl Oleate	PTB	PTB	Inverse variance weighted	10	0.395497	1.46386	0.787026	0.412852
M32557	X-06126	PTB	PTB	Weighted median	14	0.220741	0.817198	0.787068	0.593932
M35270	X-13496	PTB	PTB	Inverse variance weighted	40	-0.344139	1.27488	0.787208	1.77953
M34732	isovalerate	PTB	PTB	Simple mode	4	1.05352	3.57527	0.787461	0.164113
M33971	10-heptadecenoate (17:1n7)	PTB	PTB	Inverse variance weighted	5	0.637631	2.37249	0.788114	0.202977
M22842	cholate	PTB	PTB	Simple mode	9	0.1944	0.701082	0.788592	0.366871
M35551	X-13741	PTB	PTB	Inverse variance weighted	11	0.158507	0.592646	0.789118	0.511765
M37097	tryptophan betaine	PTB	PTB	MR Egger	12	-0.277728	1.01517	0.789976	0.708925
M33937	alpha-hydroxyisovalerate	PTB	PTB	Inverse variance weighted	14	0.204735	0.770143	0.790362	0.823807
M35126	phenylacetylglutamine	PTB	PTB	MR Egger	17	-0.23297	0.863674	0.791033	0.756178
M36776	7-alpha-hydroxy-3-oxo-4-cholestenoate (7-Hoca)	PTB	PTB	MR Egger	16	1.09001	4.03684	0.791087	0.677696
M33250	X-11905	PTB	PTB	Simple mode	18	0.235389	0.875052	0.791167	1.04225
M32198	acetylcarnitine	PTB	PTB	Simple mode	20	0.639822	2.38344	0.79125	1.01872
M34878	X-13183--stearamide	PTB	PTB	Weighted median	11	-0.211807	0.801029	0.791457	0.468405
M18349	indolelactate	PTB	PTB	Inverse variance weighted	18	-0.249042	0.942175	0.791528	0.818157
M19414	X-06350	PTB	PTB	Weighted mode	14	0.50799	1.89159	0.79249	0.598152
M34409	stearoylcarnitine	PTB	PTB	Weighted mode	6	0.745077	2.70304	0.793851	0.29407
M21127	1-palmitoylglycerol (1-monopalmitin)	PTB	PTB	Simple mode	13	0.677545	2.53839	0.794063	0.561729
M34339	X-12729	PTB	PTB	Weighted median	18	0.0918045	0.3524	0.794469	0.792622
M20699	erythritol	PTB	PTB	MR Egger	25	-0.289031	1.09793	0.794702	1.114
M01121	margarate (17:0)	PTB	PTB	MR Egger	7	1.42597	5.19687	0.794761	0.360689
M15506	choline	PTB	PTB	Inverse variance weighted	24	-0.51766	1.99028	0.794792	1.07062
M33910	X-12465	PTB	PTB	Inverse variance weighted	12	-0.183324	0.705288	0.794919	0.503441
M34407	isovalerylcarnitine	PTB	PTB	Simple mode	20	-0.484819	1.84295	0.795331	1.35725
M33675	X-12253	PTB	PTB	Inverse variance weighted	8	-0.273847	1.05656	0.79549	0.336188
M03127	hypoxanthine	PTB	PTB	Weighted median	23	-0.374809	1.4498	0.796002	1.05678
M35331	X-13553	PTB	PTB	Inverse variance weighted	8	-0.284682	1.10219	0.796185	0.330773
M18476	glycocholate	PTB	PTB	Simple mode	8	0.29845	1.11673	0.796978	0.342637
M01494	5-oxoproline	PTB	PTB	Inverse variance weighted	23	-0.324479	1.26424	0.797441	1.4601
M19414	X-06350	PTB	PTB	Simple mode	14	-0.76091	2.92165	0.798605	0.598152
M34244	X-12644	PTB	PTB	Simple mode	24	-0.398607	1.5443	0.798614	1.11223
M01493	ornithine	PTB	PTB	MR Egger	11	-1.25136	4.77036	0.798981	0.48033
M36103	p-cresol sulfate	PTB	PTB	Simple mode	15	0.216171	0.833642	0.799171	0.654369
M01558	4-acetamidobutanoate	PTB	PTB	Weighted mode	34	-0.554957	2.16617	0.799393	1.76044
M00064	phenylalanine	PTB	PTB	Inverse variance weighted	5	1.16095	4.57286	0.799589	0.25491
M19362	X-06226	PTB	PTB	Weighted median	23	0.530137	2.10209	0.80089	1.00791
M34535	X-12851	PTB	PTB	Weighted median	7	-0.0392178	0.15599	0.801495	0.308086
M36098	4-vinylphenol sulfate	PTB	PTB	MR Egger	10	-0.493592	1.90066	0.801657	0.434443
M33935	piperine	PTB	PTB	Inverse variance weighted	11	0.139721	0.557107	0.801971	0.476061
M36399	X-14473	PTB	PTB	Weighted mode	12	0.259739	1.01157	0.802097	0.564064
M32691	X-11374	PTB	PTB	Inverse variance weighted	16	-0.127935	0.510857	0.802253	0.696344
M35331	X-13553	PTB	PTB	Simple mode	8	-0.476046	1.83233	0.802491	0.330773
M01356	nonadecanoate (19:0)	PTB	PTB	Simple mode	16	-0.578639	2.28118	0.803204	0.690712
M34499	X-12816	PTB	PTB	Inverse variance weighted	7	-0.11193	0.452036	0.804434	0.29615
M33509	X-12094	PTB	PTB	Inverse variance weighted	9	-0.27081	1.09508	0.804679	0.403957
M37202	4-androsten-3beta,17beta-diol disulfate 1*	PTB	PTB	Inverse variance weighted	23	0.0792904	0.321346	0.805106	1.44467
M34407	isovalerylcarnitine	PTB	PTB	Weighted median	20	0.245035	0.9938	0.805246	1.35725
M15500	carnitine	PTB	PTB	Weighted median	216	-0.371619	1.51021	0.805627	10.6278
M36009	X-14086	PTB	PTB	Weighted mode	13	-0.338118	1.34466	0.805718	0.60908
M36553	X-14626	PTB	PTB	Simple mode	17	-0.393902	1.57588	0.805802	1.00494
M00606	uridine	PTB	PTB	Weighted median	21	-0.656761	2.67918	0.806352	1.04671
M01561	alpha-tocopherol	PTB	PTB	MR Egger	11	0.903202	3.58124	0.806549	0.469903
M27447	1-linoleoylglycerol (1-monolinolein)	PTB	PTB	MR Egger	14	-0.372213	1.4888	0.80681	0.619456
M34329	X-12719	PTB	PTB	Inverse variance weighted	12	-0.0915141	0.374839	0.80712	0.490709
M34535	X-12851	PTB	PTB	Weighted mode	7	-0.0335486	0.131735	0.807484	0.308086
M25599	X-10429	PTB	PTB	Inverse variance weighted	21	-0.220016	0.903808	0.80767	0.953657
M01444	pipecolate	PTB	PTB	Weighted median	16	0.277029	1.13874	0.80779	0.685667
M19415	X-06351	PTB	PTB	Weighted mode	6	-0.55745	2.17599	0.808016	0.261523
M35137	N2,N2-dimethylguanosine	PTB	PTB	Inverse variance weighted	57	-0.180493	0.743371	0.808157	2.50743
M34221	X-12627	PTB	PTB	MR Egger	11	0.584928	2.35167	0.809154	0.467367
M34338	X-12728	PTB	PTB	MR Egger	43	-0.0153589	0.0632169	0.809251	2.06625
M37203	4-androsten-3beta,17beta-diol disulfate 2*	PTB	PTB	MR Egger	19	0.822129	3.35407	0.809303	0.980688
M32452	propionylcarnitine	PTB	PTB	Inverse variance weighted	35	-0.220609	0.914251	0.809323	1.92622
M35431	2-methylbutyroylcarnitine	PTB	PTB	Inverse variance weighted	25	-0.263095	1.09049	0.809351	1.07901
M15500	carnitine	PTB	PTB	Weighted mode	216	-0.518955	2.15086	0.80957	10.6278
M01105	linoleate (18:2n6)	PTB	PTB	Weighted mode	17	0.905216	3.71398	0.810536	0.741117
M19364	X-06246	PTB	PTB	Inverse variance weighted	20	-0.243228	1.01509	0.810632	0.900053
M33131	X-11786--methylcysteine	PTB	PTB	Weighted mode	13	-0.320778	1.31098	0.810834	0.621189
M34878	X-13183--stearamide	PTB	PTB	Simple mode	11	-0.273358	1.11466	0.811231	0.468405
M16822	X-04499--3,4-dihydroxybutyrate	PTB	PTB	Inverse variance weighted	20	0.28839	1.20885	0.811443	0.910345
M34339	X-12729	PTB	PTB	Weighted mode	18	0.160179	0.662109	0.811734	0.792622
M33609	X-12188	PTB	PTB	Simple mode	19	0.0766376	0.317915	0.812231	0.858375
M01898	proline	PTB	PTB	Simple mode	33	-0.67905	2.84194	0.812677	1.71318
M01359	oleate (18:1n9)	PTB	PTB	MR Egger	20	-1.23188	5.12932	0.812917	0.875378
M34390	7-methylxanthine	PTB	PTB	Inverse variance weighted	10	-0.145469	0.614682	0.812922	0.434569
M32855	X-11538	PTB	PTB	Simple mode	13	-0.41957	1.73552	0.813053	1.18867
M33453	alpha-ketoglutarate	PTB	PTB	Weighted mode	17	0.319057	1.33457	0.814086	0.738404
M32339	alanine	PTB	PTB	Simple mode	39	-0.825873	3.49313	0.81437	1.75422
M33203	X-11858	PTB	PTB	MR Egger	16	-0.1286	0.538415	0.814683	0.698871
M32492	caprylate (8:0)	PTB	PTB	Simple mode	45	0.566606	2.40713	0.815001	1.95518
M33972	10-nonadecenoate (19:1n9)	PTB	PTB	Weighted mode	7	0.50636	2.07761	0.815565	0.311782
M32560	X-07765	PTB	PTB	MR Egger	12	0.161679	0.675198	0.81559	0.510365
M33901	X-12456	PTB	PTB	Weighted mode	21	-0.138634	0.587448	0.815837	1.17818
M32445	3-methylxanthine	PTB	PTB	Weighted mode	14	0.240157	1.01276	0.816251	0.641447
M35675	2-hydroxypalmitate	PTB	PTB	Inverse variance weighted	47	-0.211024	0.908434	0.816309	2.08163
M36808	dimethylarginine (SDMA + ADMA)	PTB	PTB	MR Egger	33	-0.759928	3.245	0.816382	1.42676
M37058	succinylcarnitine	PTB	PTB	Inverse variance weighted	42	-0.220162	0.949257	0.816591	2.35496
M18477	glycodeoxycholate	PTB	PTB	Simple mode	7	0.151579	0.625829	0.816687	0.30506
M34389	1-methylxanthine	PTB	PTB	Simple mode	13	0.34127	1.44092	0.816774	0.846876
M18476	glycocholate	PTB	PTB	Weighted mode	8	0.192076	0.79883	0.816874	0.342637
M33195	X-11850	PTB	PTB	Weighted mode	7	-0.106005	0.438206	0.816908	0.295347
M35114	7-methylguanine	PTB	PTB	MR Egger	10	-0.647	2.71966	0.81794	0.403957
M01645	laurate (12:0)	PTB	PTB	Weighted median	41	0.360646	1.56827	0.818119	1.8036
M36103	p-cresol sulfate	PTB	PTB	Weighted mode	15	0.148064	0.634729	0.818927	0.654369
M33877	X-12435	PTB	PTB	Weighted median	27	-0.037039	0.162122	0.819286	1.19657
M02734	gamma-glutamyltyrosine	PTB	PTB	MR Egger	43	1.11428	4.85589	0.819645	1.96296
M03127	hypoxanthine	PTB	PTB	Weighted mode	23	-0.460335	1.99959	0.820052	1.05678
M35675	2-hydroxypalmitate	PTB	PTB	Simple mode	47	0.583349	2.55403	0.820345	2.08163
M32754	X-11437	PTB	PTB	Weighted median	15	0.0683086	0.302985	0.821627	0.642583
M33509	X-12094	PTB	PTB	MR Egger	9	0.799945	3.41994	0.821752	0.403957
M36559	X-14632	PTB	PTB	Weighted mode	18	-0.124204	0.54584	0.822713	0.767469
M01444	pipecolate	PTB	PTB	Simple mode	16	0.394461	1.73368	0.823085	0.685667
M37203	4-androsten-3beta,17beta-diol disulfate 2*	PTB	PTB	Inverse variance weighted	19	0.208535	0.933829	0.823293	0.980688
M32651	X-11334	PTB	PTB	Weighted mode	26	0.380454	1.68668	0.823375	1.14837
M33609	X-12188	PTB	PTB	Weighted mode	19	0.0436151	0.194314	0.82493	0.858375
M33390	X-12039	PTB	PTB	Weighted mode	15	-0.154047	0.683559	0.824955	0.663283
M34407	isovalerylcarnitine	PTB	PTB	Weighted mode	20	0.223717	1.00286	0.825856	1.35725
M34534	laurylcarnitine	PTB	PTB	Simple mode	13	0.335843	1.4959	0.826139	0.56801
M36802	n-Butyl Oleate	PTB	PTB	Weighted mode	10	-0.512235	2.28448	0.827591	0.412852
M34400	1,7-dimethylurate	PTB	PTB	Simple mode	12	-0.263666	1.18327	0.827753	0.49729
M01107	allantoin	PTB	PTB	Simple mode	19	0.325037	1.47259	0.827791	0.813087
M33422	gamma-glutamylphenylalanine	PTB	PTB	MR Egger	37	0.539877	2.46648	0.82801	1.64061
M12261	taurodeoxycholate	PTB	PTB	Inverse variance weighted	13	0.118975	0.548256	0.828204	0.552403
M36468	X-14541	PTB	PTB	Simple mode	16	-0.230479	1.04542	0.828481	0.693155
M33822	1-docosahexaenoylglycerophosphocholine*	PTB	PTB	MR Egger	8	-1.04403	4.61828	0.828655	0.33516
M33390	X-12039	PTB	PTB	Simple mode	15	-0.177981	0.807875	0.828812	0.663283
M36589	X-14662	PTB	PTB	Simple mode	18	0.171713	0.784858	0.829424	0.784252
M00542	3-hydroxybutyrate (BHBA)	PTB	PTB	MR Egger	10	-0.109711	0.492921	0.829444	0.425639
M18477	glycodeoxycholate	PTB	PTB	Weighted mode	7	0.125703	0.559643	0.829735	0.30506
M12626	X-03003	PTB	PTB	Inverse variance weighted	9	-0.421964	1.98467	0.83163	0.363479
M34530	X-12847	PTB	PTB	Simple mode	10	-0.186429	0.855756	0.832403	0.407211
M32418	myristoleate (14:1n5)	PTB	PTB	MR Egger	15	0.334447	1.54914	0.832422	0.712325
M33408	X-12056	PTB	PTB	Weighted median	14	-0.133752	0.634869	0.83314	0.610525
M34344	X-12734	PTB	PTB	Inverse variance weighted	11	-0.0579038	0.275512	0.833537	0.470218
M12129	beta-hydroxyisovalerate	PTB	PTB	Weighted median	23	0.291323	1.39022	0.834018	1.03768
M32863	X-11546	PTB	PTB	Weighted mode	13	-0.114954	0.53683	0.834038	0.566539
M32787	X-11470	PTB	PTB	Simple mode	12	-0.386575	1.80228	0.834088	0.626907
M33638	X-12217	PTB	PTB	Weighted median	10	-0.26012	1.24534	0.834546	0.424182
M32518	X-11204	PTB	PTB	Simple mode	40	-0.772477	3.67475	0.834597	1.74942
[truncated: 427 more rows]

## Sheet: Table S2
id.exposure	exposure	id.outcome	outcome	method	nsnp	b	se	pval	pve
CD8 on EM CD8br	CD8 on EM CD8br	bbj-a-149	bbj-a-149	Inverse variance weighted	9	-0.409396	0.13865	0.00314987	0.41155
CD38 on naive-mature B cell	CD38 on naive-mature B cell	bbj-a-149	bbj-a-149	Inverse variance weighted	7	-0.58187	0.207127	0.00496585	0.222459
CM DN (CD4-CD8-) %DN	CM DN (CD4-CD8-) %DN	bbj-a-149	bbj-a-149	Inverse variance weighted	2	0.577375	0.208278	0.00556904	0.0564439
CD8 on EM CD8br	CD8 on EM CD8br	bbj-a-149	bbj-a-149	Weighted median	9	-0.514244	0.189227	0.00657568	0.41155
CD3 on NKT	CD3 on NKT	bbj-a-149	bbj-a-149	Inverse variance weighted	6	-0.606626	0.228982	0.00806753	0.191482
HLA DR+ NK %CD3- lymphocyte	HLA DR+ NK %CD3- lymphocyte	bbj-a-149	bbj-a-149	Inverse variance weighted	6	0.616815	0.232965	0.00810478	0.195082
IgD- CD27- %lymphocyte	IgD- CD27- %lymphocyte	bbj-a-149	bbj-a-149	Inverse variance weighted	8	-0.313209	0.119871	0.008978	0.390359
CD62L on monocyte	CD62L on monocyte	bbj-a-149	bbj-a-149	Inverse variance weighted	5	-0.436596	0.170341	0.0103753	0.390464
CD19 on IgD- CD38-	CD19 on IgD- CD38-	bbj-a-149	bbj-a-149	Inverse variance weighted	5	-0.576183	0.225507	0.010617	0.162494
Im MDSC %CD33dim HLA DR- CD66b-	Im MDSC %CD33dim HLA DR- CD66b-	bbj-a-149	bbj-a-149	Inverse variance weighted	9	-0.260051	0.101932	0.0107345	0.32954
CD28- CD8dim %T cell	CD28- CD8dim %T cell	bbj-a-149	bbj-a-149	Inverse variance weighted	9	-0.395892	0.156261	0.0112921	0.293731
HLA DR on CD14- CD16-	HLA DR on CD14- CD16-	bbj-a-149	bbj-a-149	Weighted median	11	0.19229	0.0778901	0.013559	1.01819
T/B	T/B	bbj-a-149	bbj-a-149	Inverse variance weighted	11	-0.31175	0.130216	0.0166609	0.373829
IgD on IgD+ CD24+	IgD on IgD+ CD24+	bbj-a-149	bbj-a-149	Inverse variance weighted	5	-0.498627	0.20874	0.0169058	0.178632
CD11b on CD33br HLA DR+ CD14dim	CD11b on CD33br HLA DR+ CD14dim	bbj-a-149	bbj-a-149	Weighted median	5	-0.312158	0.13077	0.0169829	0.315811
CD11b on Gr MDSC	CD11b on Gr MDSC	bbj-a-149	bbj-a-149	Inverse variance weighted	2	-0.693084	0.290969	0.0172196	0.0593715
HLA DR+ CD4+ %lymphocyte	HLA DR+ CD4+ %lymphocyte	bbj-a-149	bbj-a-149	Inverse variance weighted	9	0.364639	0.154385	0.0181823	0.420435
CD11c on granulocyte	CD11c on granulocyte	bbj-a-149	bbj-a-149	Inverse variance weighted	8	-0.352265	0.150012	0.0188617	0.330328
HLA DR on CD33- HLA DR+	HLA DR on CD33- HLA DR+	bbj-a-149	bbj-a-149	Weighted median	8	0.161638	0.0692645	0.0196151	0.60468
CD11b on CD14+ monocyte	CD11b on CD14+ monocyte	bbj-a-149	bbj-a-149	Weighted median	5	-0.242643	0.104879	0.0206928	0.416112
CD39+ secreting Treg AC	CD39+ secreting Treg AC	bbj-a-149	bbj-a-149	Simple mode	8	0.541463	0.182078	0.0206961	1.18941
Resting Treg %CD4	Resting Treg %CD4	bbj-a-149	bbj-a-149	Inverse variance weighted	6	-0.355099	0.154459	0.0215061	0.378746
CD8br %leukocyte	CD8br %leukocyte	bbj-a-149	bbj-a-149	Inverse variance weighted	9	0.394606	0.175642	0.0246623	0.300055
CD27 on IgD- CD38-	CD27 on IgD- CD38-	bbj-a-149	bbj-a-149	Inverse variance weighted	10	0.198115	0.0883084	0.0248678	0.730334
CD28 on CD39+ activated Treg	CD28 on CD39+ activated Treg	bbj-a-149	bbj-a-149	Inverse variance weighted	3	0.278463	0.124708	0.0255544	0.294924
IgD- CD27- AC	IgD- CD27- AC	bbj-a-149	bbj-a-149	Inverse variance weighted	6	-0.349574	0.156673	0.0256654	0.302645
IgD- CD27- AC	IgD- CD27- AC	bbj-a-149	bbj-a-149	Weighted median	6	-0.417815	0.187581	0.0259217	0.302645
Resting Treg AC	Resting Treg AC	bbj-a-149	bbj-a-149	Weighted median	11	-0.369247	0.166024	0.0261446	0.453131
CD11b on CD14+ monocyte	CD11b on CD14+ monocyte	bbj-a-149	bbj-a-149	Inverse variance weighted	5	-0.213921	0.0964618	0.0265769	0.416112
CD4 on CD45RA+ CD4+	CD4 on CD45RA+ CD4+	bbj-a-149	bbj-a-149	Simple mode	7	-1.18042	0.404081	0.026588	0.229463
CD38 on IgD+ CD24-	CD38 on IgD+ CD24-	bbj-a-149	bbj-a-149	Inverse variance weighted	7	-0.452395	0.205431	0.0276531	0.209436
CD8 on TD CD8br	CD8 on TD CD8br	bbj-a-149	bbj-a-149	Weighted median	6	-0.503236	0.231271	0.0295582	0.285883
Im MDSC %CD33dim HLA DR- CD66b-	Im MDSC %CD33dim HLA DR- CD66b-	bbj-a-149	bbj-a-149	MR Egger	9	-0.477173	0.176516	0.0304938	0.32954
HVEM on CM CD8br	HVEM on CM CD8br	bbj-a-149	bbj-a-149	Inverse variance weighted	8	0.200829	0.0932788	0.0313189	0.293613
CD14+ CD16- monocyte AC	CD14+ CD16- monocyte AC	bbj-a-149	bbj-a-149	Inverse variance weighted	9	0.362448	0.168653	0.0316283	0.331667
CD40 on monocytes	CD40 on monocytes	bbj-a-149	bbj-a-149	Weighted median	6	-0.263494	0.124193	0.033867	0.878697
CD38 on naive-mature B cell	CD38 on naive-mature B cell	bbj-a-149	bbj-a-149	Weighted median	7	-0.566358	0.267287	0.0340976	0.222459
CD40 on CD14+ CD16- monocyte	CD40 on CD14+ CD16- monocyte	bbj-a-149	bbj-a-149	Inverse variance weighted	7	-0.247153	0.117219	0.0349906	0.82504
Secreting Treg %CD4	Secreting Treg %CD4	bbj-a-149	bbj-a-149	Inverse variance weighted	12	0.27545	0.130942	0.0354123	0.460554
IgD- CD27- %lymphocyte	IgD- CD27- %lymphocyte	bbj-a-149	bbj-a-149	Weighted median	8	-0.349722	0.166402	0.0355818	0.390359
CD14 on CD33dim HLA DR+ CD11b+	CD14 on CD33dim HLA DR+ CD11b+	bbj-a-149	bbj-a-149	Weighted median	6	0.396178	0.188914	0.0359813	0.251237
CD14- CD16+ monocyte %monocyte	CD14- CD16+ monocyte %monocyte	bbj-a-149	bbj-a-149	Inverse variance weighted	4	-0.536849	0.256419	0.0362922	0.138384
CD40 on CD14- CD16+ monocyte	CD40 on CD14- CD16+ monocyte	bbj-a-149	bbj-a-149	Weighted median	5	-0.26406	0.126387	0.0366815	0.856117
CD62L on monocyte	CD62L on monocyte	bbj-a-149	bbj-a-149	Weighted median	5	-0.407277	0.195648	0.0373714	0.390464
CD39 on monocyte	CD39 on monocyte	bbj-a-149	bbj-a-149	Inverse variance weighted	7	0.368419	0.177895	0.03836	0.224338
CD64 on CD14- CD16-	CD64 on CD14- CD16-	bbj-a-149	bbj-a-149	Weighted median	5	0.412767	0.200387	0.0394126	0.174279
IgD on IgD+ CD38br	IgD on IgD+ CD38br	bbj-a-149	bbj-a-149	Simple mode	6	0.832793	0.304331	0.0409638	0.299576
CD40 on monocytes	CD40 on monocytes	bbj-a-149	bbj-a-149	Inverse variance weighted	6	-0.22091	0.108446	0.0416451	0.878697
CD64 on CD14+ CD16+ monocyte	CD64 on CD14+ CD16+ monocyte	bbj-a-149	bbj-a-149	Weighted median	7	-0.313535	0.154297	0.0421516	0.417653
HLA DR on CD33- HLA DR+	HLA DR on CD33- HLA DR+	bbj-a-149	bbj-a-149	Inverse variance weighted	8	0.122791	0.0604384	0.0421877	0.60468
CD40 on CD14+ CD16- monocyte	CD40 on CD14+ CD16- monocyte	bbj-a-149	bbj-a-149	Weighted median	7	-0.297694	0.146936	0.0427643	0.82504
CD8 on EM CD8br	CD8 on EM CD8br	bbj-a-149	bbj-a-149	Weighted mode	9	-0.567673	0.237989	0.0441794	0.41155
CD28+ CD45RA+ CD8dim %CD8dim	CD28+ CD45RA+ CD8dim %CD8dim	bbj-a-149	bbj-a-149	Weighted median	7	-0.452044	0.225639	0.0451345	0.246228
CCR7 on naive CD4+	CCR7 on naive CD4+	bbj-a-149	bbj-a-149	Inverse variance weighted	7	-0.354465	0.177702	0.0460741	0.310007
HLA DR on CD33- HLA DR+	HLA DR on CD33- HLA DR+	bbj-a-149	bbj-a-149	MR Egger	8	0.2505	0.100219	0.0465574	0.60468
IgD- CD27- %B cell	IgD- CD27- %B cell	bbj-a-149	bbj-a-149	Weighted median	6	-0.284292	0.143658	0.0478223	0.400679
CD27 on PB/PC	CD27 on PB/PC	bbj-a-149	bbj-a-149	Inverse variance weighted	7	0.390173	0.197619	0.0483398	0.23609
CD64 on CD14+ CD16+ monocyte	CD64 on CD14+ CD16+ monocyte	bbj-a-149	bbj-a-149	Inverse variance weighted	7	-0.242857	0.123077	0.0484711	0.417653
HLA DR on CD14- CD16-	HLA DR on CD14- CD16-	bbj-a-149	bbj-a-149	Weighted mode	11	0.177872	0.0794675	0.0491455	1.01819
Resting Treg AC	Resting Treg AC	bbj-a-149	bbj-a-149	Inverse variance weighted	11	-0.242441	0.123402	0.0494552	0.453131

## Sheet: Table S3
id.exposure	exposure	id.outcome	outcome	method	nsnp	b	se	pval	lo_ci	up_ci	or	or_lci95	or_uci95
M00569	caffeine	met-b-189	CD4:%Treg(39+73-) || id:met-b-189	MR Egger	7	0.0944989	0.379704	0.813357	-0.649721	0.838719	1.09911	0.522191	2.3134
M00569	caffeine	met-b-189	CD4:%Treg(39+73-) || id:met-b-189	Weighted median	7	0.291913	0.156472	0.0620986	-0.0147723	0.598598	1.33899	0.985336	1.81957
M00569	caffeine	met-b-189	CD4:%Treg(39+73-) || id:met-b-189	Inverse variance weighted	7	0.273095	0.122884	0.0262574	0.0322427	0.513946	1.31402	1.03277	1.67188
M00569	caffeine	met-b-189	CD4:%Treg(39+73-) || id:met-b-189	Simple mode	7	0.356121	0.218551	0.154337	-0.0722391	0.784481	1.42778	0.930308	2.19127
M00569	caffeine	met-b-189	CD4:%Treg(39+73-) || id:met-b-189	Weighted mode	7	0.327611	0.199825	0.152223	-0.0640463	0.719269	1.38765	0.937962	2.05293
M00569	caffeine	met-b-191	CD4:%Treg(39+) || id:met-b-191	MR Egger	7	0.1208	0.380063	0.763449	-0.624123	0.865724	1.1284	0.535731	2.37673
M00569	caffeine	met-b-191	CD4:%Treg(39+) || id:met-b-191	Weighted median	7	0.269022	0.158368	0.0893742	-0.0413803	0.579424	1.30868	0.959464	1.78501
M00569	caffeine	met-b-191	CD4:%Treg(39+) || id:met-b-191	Inverse variance weighted	7	0.25675	0.122924	0.0367365	0.015818	0.497682	1.29272	1.01594	1.6449
M00569	caffeine	met-b-191	CD4:%Treg(39+) || id:met-b-191	Simple mode	7	0.321186	0.236769	0.223747	-0.142882	0.785254	1.37876	0.866856	2.19296
M00569	caffeine	met-b-191	CD4:%Treg(39+) || id:met-b-191	Weighted mode	7	0.293075	0.228047	0.246116	-0.153897	0.740046	1.34054	0.85736	2.09603
M00569	caffeine	met-b-194	CD4:%Treg(39+73+) || id:met-b-194	MR Egger	7	-0.0900432	0.378752	0.82152	-0.832397	0.652311	0.913892	0.435005	1.91997
M00569	caffeine	met-b-194	CD4:%Treg(39+73+) || id:met-b-194	Weighted median	7	0.329902	0.162181	0.0419358	0.0120267	0.647777	1.39083	1.0121	1.91129
M00569	caffeine	met-b-194	CD4:%Treg(39+73+) || id:met-b-194	Inverse variance weighted	7	0.363379	0.12284	0.003095	0.122612	0.604146	1.43818	1.13045	1.82969
M00569	caffeine	met-b-194	CD4:%Treg(39+73+) || id:met-b-194	Simple mode	7	0.319076	0.245839	0.241979	-0.162769	0.800921	1.37586	0.849787	2.22759
M00569	caffeine	met-b-194	CD4:%Treg(39+73+) || id:met-b-194	Weighted mode	7	0.321925	0.216461	0.187517	-0.102339	0.746188	1.37978	0.902724	2.10895
Secreting Treg %CD4	Secreting Treg %CD4	ebi-a-GCST90026134	Caffeine levels || id:ebi-a-GCST90026134	MR Egger	13	0.212336	0.209664	0.332942	-0.198606	0.623277	1.23656	0.819873	1.86503
Secreting Treg %CD4	Secreting Treg %CD4	ebi-a-GCST90026134	Caffeine levels || id:ebi-a-GCST90026134	Weighted median	13	0.08464	0.139358	0.543615	-0.188502	0.357783	1.08833	0.828198	1.43015
Secreting Treg %CD4	Secreting Treg %CD4	ebi-a-GCST90026134	Caffeine levels || id:ebi-a-GCST90026134	Inverse variance weighted	13	-0.0809041	0.10298	0.432085	-0.282745	0.120937	0.922282	0.753712	1.12855
Secreting Treg %CD4	Secreting Treg %CD4	ebi-a-GCST90026134	Caffeine levels || id:ebi-a-GCST90026134	Simple mode	13	-0.508065	0.26985	0.0841942	-1.03697	0.0208406	0.601659	0.354527	1.02106
Secreting Treg %CD4	Secreting Treg %CD4	ebi-a-GCST90026134	Caffeine levels || id:ebi-a-GCST90026134	Weighted mode	13	0.117187	0.16821	0.499281	-0.212504	0.446879	1.12433	0.808557	1.56343

## Sheet: Table S4
Cell subtype	Number of the cell subtype included
NK_cell	9461
T_cells	30748
Monocyte	4551
HSC_-G-CSF	1037
Macrophage	16837
B_cel1	2752
Smooth_muscle_cel1s	302
Epithelial_cells	1983
CD4_Tem	13703
CD8_Tcm	5353
CD4_Tcm	3962
CD8_Tem	3216
CD8_Tn	3028
CD4_reg	1285
TH17	201
Caffeine-high responsive CD4+ Tregs	642
Caffeine-low responsive CD4+ Tregs	643
CD39+ CD4+ Tregs	643
CD39- CD4+ Tregs	642
High adenosine receptor bindind CD4+ Tregs	643
Low adenosine receptor bindind CD4+ Tregs	642

## Sheet: Table S5
	logFC	AveExpr	t	P.Value	adj.P.Val	B
EBI3	1.3147	8.09004	5.81584	1.04612e-06	0.0204967	0.994423
IL1B	2.4427	12.7639	5.11359	9.48407e-06	0.0929107	0.0733307
CCR7	1.17574	11.4229	4.92775	1.69212e-05	0.105008	-0.177409
CCL3	2.04038	13.3312	4.85151	2.14378e-05	0.105008	-0.2809
IL23A	1.54598	11.6802	4.54858	5.45299e-05	0.193542	-0.69494
IL2RA	1.30278	8.75998	4.52135	5.92688e-05	0.193542	-0.732327
PECAM1	-0.838557	11.6115	-4.27369	0.000125777	0.352051	-1.07297
C15orf48	1.21494	12.095	4.18102	0.00016621	0.356544	-1.20052
CDK20	-0.397386	8.42736	-4.15122	0.000181733	0.356544	-1.24153
IL1A	1.54728	7.36136	4.15078	0.000181975	0.356544	-1.24214
TMCC2	0.692339	7.83362	4.08471	0.000221658	0.374414	-1.33299
NBN	0.892227	8.81243	4.07331	0.000229315	0.374414	-1.34867
IL10	0.907263	6.76525	3.97166	0.000309974	0.467178	-1.48823
H1F0	-0.579507	9.2656	-3.93366	0.000346733	0.485253	-1.54032
SLC2A6	0.717118	7.2161	3.86687	0.000421862	0.489403	-1.63173
TIPRL	0.366341	10.6051	3.86663	0.000422158	0.489403	-1.63206
CSF2	1.28152	9.761	3.84233	0.000453263	0.489403	-1.66527
AKR1C4	0.198417	4.98071	3.83303	0.000465736	0.489403	-1.67797
CD40	0.49927	9.41881	3.81103	0.000496607	0.489403	-1.708
CCL3L3	1.52297	11.6855	3.80899	0.000499569	0.489403	-1.71078
CD80	0.453863	6.28413	3.74224	0.000606436	0.535086	-1.80169
RNF19B	0.489315	7.7621	3.73484	0.000619564	0.535086	-1.81175
NEURL3	0.974135	11.4045	3.71761	0.000651215	0.535086	-1.83517
CCL4	1.49663	11.8143	3.71537	0.000655441	0.535086	-1.83822
EREG	1.15474	9.15332	3.65292	0.000784564	0.611866	-1.9229
PMAIP1	0.600035	9.69267	3.63653	0.000822316	0.611866	-1.94507
RHCG	0.79193	7.28732	3.62465	0.000850769	0.611866	-1.96113
LOC100506229	0.415673	5.56075	3.61507	0.000874407	0.611866	-1.97407
FCAMR	0.837296	6.12644	3.58201	0.000960939	0.64923	-2.01868
NEFH	1.12554	7.64387	3.56297	0.00101444	0.659947	-2.04432
ZNF208	0.196792	5.16972	3.55281	0.00104417	0.659947	-2.05799
C5orf56	0.609891	11.545	3.47684	0.00129449	0.783919	-2.15991
RDH8	0.211261	5.19179	3.46982	0.00132033	0.783919	-2.1693
TNF	1.1735	9.37116	3.38733	0.0016635	0.958618	-2.27921
MIR155HG	0.890123	7.97738	3.32259	0.00199101	0.998737	-2.36492
C12orf70	0.591798	7.11399	3.31706	0.00202169	0.998737	-2.37222
SOCS1	0.580733	9.44123	3.29702	0.00213659	0.998737	-2.39862
C6orf154	-0.601473	7.17746	-3.2906	0.00217472	0.998737	-2.40707
HIP1R	-0.377571	10.2088	-3.28745	0.00219366	0.998737	-2.41121
SLC29A1	-0.45692	10.3053	-3.26418	0.00233854	0.998737	-2.44179
PSTPIP2	0.37286	6.07392	3.26086	0.00235992	0.998737	-2.44614
CLEC4E	0.910236	9.22948	3.25729	0.00238315	0.998737	-2.45082
TGFBI	-0.762263	12.5994	-3.2485	0.00244123	0.998737	-2.46234
GPR162	-0.522049	8.22814	-3.23096	0.00256122	0.998737	-2.4853
PIM2	0.485103	9.70312	3.22459	0.00260619	0.998737	-2.49363
C2orf81	-0.398468	6.29002	-3.19629	0.00281507	0.998737	-2.53055
BID	0.383668	12.1363	3.17725	0.00296442	0.998737	-2.55532
C12orf52	-0.307809	7.91271	-3.17015	0.00302203	0.998737	-2.56455
LOC100506670	0.228679	5.23221	3.16774	0.00304182	0.998737	-2.56768
LOC151009	-0.508365	10.4388	-3.16358	0.00307629	0.998737	-2.57308
GPR84	1.08414	7.92315	3.15892	0.00311536	0.998737	-2.57913
LCN6	0.749296	6.38813	3.15785	0.00312437	0.998737	-2.58051
MCCD1	0.217458	5.47242	3.14491	0.00323549	0.998737	-2.59727
COX17	0.291656	12.8859	3.14034	0.00327567	0.998737	-2.60319
RBM46	0.176943	4.90855	3.1353	0.00332053	0.998737	-2.60971
TMEM120A	0.501592	9.43356	3.12356	0.00342717	0.998737	-2.62488
CCL23	0.865177	7.88163	3.11667	0.00349129	0.998737	-2.63377
ARNTL2	0.520305	7.99075	3.1131	0.00352496	0.998737	-2.63838
DHRS9	-0.835968	7.57918	-3.09616	0.00368893	0.998737	-2.6602
SPON2	-0.646983	13.1329	-3.09606	0.00368995	0.998737	-2.66034
GDF15	-0.851529	14.0021	-3.09605	0.00368999	0.998737	-2.66034
LOC440934	0.186943	5.27857	3.0929	0.0037213	0.998737	-2.6644
LOC100128979	0.188995	5.30449	3.09181	0.00373219	0.998737	-2.6658
SEL1L3	-0.331703	8.95916	-3.08065	0.0038454	0.998737	-2.68015
TRHR	0.16169	5.16291	3.06293	0.00403171	0.998737	-2.70287
CXCL10	1.46537	8.58375	3.05276	0.00414258	0.998737	-2.71591
LOC100505622	0.167235	5.04937	3.03101	0.00438913	0.998737	-2.74369
SSTR2	0.670084	8.91107	3.01389	0.00459302	0.998737	-2.76551
LOC157860	0.171194	4.99661	3.01077	0.00463103	0.998737	-2.76947
NDUFAF3	-0.279419	13.1158	-3.00774	0.00466839	0.998737	-2.77334
MPEG1	-0.579871	6.11526	-3.00325	0.00472408	0.998737	-2.77904
IRF2BP2	-0.327329	14.0291	-3.00175	0.0047429	0.998737	-2.78095
TEX2	-0.422997	9.20917	-2.98341	0.00497804	0.998737	-2.80422
CXCL11	0.938552	6.92158	2.97859	0.00504173	0.998737	-2.81033
UPB1	0.608879	7.67046	2.97723	0.00505974	0.998737	-2.81205
LOC415056	0.208228	5.17296	2.96918	0.00516803	0.998737	-2.82223
NRGN	-0.511543	8.07938	-2.96604	0.00521085	0.998737	-2.8262
CLMN	-0.477547	7.57707	-2.96453	0.00523155	0.998737	-2.82811
OSM	0.90565	10.59	2.962	0.00526653	0.998737	-2.83132
C6orf15	0.248595	5.26071	2.96129	0.00527636	0.998737	-2.83221
LRWD1	-0.419301	10.4595	-2.95185	0.0054087	0.998737	-2.84413
CXCR2	-0.251362	5.48473	-2.94853	0.00545598	0.998737	-2.84832
UBD	1.09805	12.3829	2.93997	0.00557966	0.998737	-2.8591
LOC100507206	0.270237	5.1508	2.93903	0.00559337	0.998737	-2.86029
IL15RA	0.516269	10.8275	2.93722	0.00561993	0.998737	-2.86256
NOS3	-0.3025	6.62084	-2.93588	0.00563967	0.998737	-2.86425
KIAA1522	-0.36658	10.5323	-2.93552	0.00564497	0.998737	-2.8647
CYB561	-0.370085	9.77239	-2.93359	0.00567344	0.998737	-2.86713
DHX58	0.451426	10.9292	2.91936	0.00588825	0.998737	-2.88501
SCARF1	0.370091	9.29618	2.91831	0.00590439	0.998737	-2.88633
PI3	0.985761	8.12203	2.91439	0.00596507	0.998737	-2.89125
RAB11FIP4	-0.348456	8.8657	-2.91098	0.00601824	0.998737	-2.89552
UQCRC2	-0.206783	11.0709	-2.908	0.00606514	0.998737	-2.89926
ACSBG1	-0.351459	5.47939	-2.88079	0.0065094	0.998737	-2.93328
RAB12	0.389518	7.37901	2.87882	0.00654261	0.998737	-2.93573
SLC16A5	-0.505015	11.4893	-2.87354	0.00663271	0.998737	-2.94232
TMEM170B	-0.39142	6.96476	-2.86939	0.00670438	0.998737	-2.94749
CAPN11	0.156468	5.11204	2.86853	0.00671928	0.998737	-2.94856
TBC1D8	-0.583565	9.51848	-2.86487	0.00678318	0.998737	-2.95312
LOC100287482	-0.336171	5.77722	-2.86281	0.00681929	0.998737	-2.95568
TNFAIP8	0.619173	11.6337	2.84883	0.00706982	0.998737	-2.97305
MEI1	0.567049	9.3968	2.84726	0.00709857	0.998737	-2.975
HLA-DOB	0.455893	6.72057	2.84703	0.00710271	0.998737	-2.97528
KALRN	-0.306141	6.89948	-2.84162	0.00720239	0.998737	-2.98199
MED24	0.647932	9.2281	2.83901	0.00725088	0.998737	-2.98522
MGC50722	-0.646264	6.08193	-2.8239	0.00753808	0.998737	-3.00393
SLAMF1	0.642542	8.08957	2.82289	0.00755763	0.998737	-3.00518
TNFRSF18	0.492409	7.28292	2.8216	0.0075827	0.998737	-3.00677
MLLT11	0.482647	8.27615	2.81357	0.00774033	0.998737	-3.01668
GPR132	0.502474	7.10064	2.8022	0.00796892	0.998737	-3.0307
TMEM114	0.35214	6.36387	2.79985	0.00801679	0.998737	-3.03358
HSD11B1	0.578686	11.078	2.79887	0.00803699	0.998737	-3.03479
RASL10A	0.312491	8.57137	2.78468	0.00833336	0.998737	-3.05223
C11orf49	-0.312496	7.91798	-2.78304	0.00836823	0.998737	-3.05424
CARD10	-0.552162	10.007	-2.7819	0.00839266	0.998737	-3.05565
PIGT	-0.332827	11.9011	-2.77793	0.00847797	0.998737	-3.06052
SELE	1.19208	10.7447	2.77685	0.00850127	0.998737	-3.06184
SIGMAR1	-0.258675	8.45546	-2.77591	0.00852159	0.998737	-3.06299
FAM131A	-0.409201	10.1342	-2.77568	0.00852652	0.998737	-3.06327
ATAT1	-0.159248	5.27864	-2.77193	0.00860823	0.998737	-3.06786
CSF3	0.698275	14.6985	2.77182	0.00861075	0.998737	-3.068
IL8	0.832675	11.4704	2.76852	0.00868336	0.998737	-3.07205
PLEKHG3	-0.432495	10.7867	-2.76609	0.00873714	0.998737	-3.07502
IFIH1	0.49524	9.77003	2.76202	0.0088278	0.998737	-3.07999
CD70	0.745288	9.83658	2.75981	0.00887751	0.998737	-3.0827
AGFG2	-0.294336	6.2198	-2.75184	0.00905877	0.998737	-3.09243
MYH4	0.170556	5.13	2.75118	0.00907377	0.998737	-3.09323
ACTN4	-0.376901	9.37564	-2.74184	0.00929098	0.998737	-3.10462
LOC100130507	0.156641	5.03968	2.73947	0.00934687	0.998737	-3.10751
PCDH17	-0.679878	11.2055	-2.73779	0.00938655	0.998737	-3.10955
SOD2	0.4592	15.7964	2.7308	0.00955376	0.998737	-3.11805
OR2S2	-0.157729	5.10924	-2.7229	0.00974593	0.998737	-3.12764
AGXT	0.224151	5.33606	2.71813	0.00986395	0.998737	-3.13344
ERLIN1	-0.225283	10.0579	-2.7144	0.00995697	0.998737	-3.13796
HTRA2	0.346933	10.0691	2.71332	0.00998406	0.998737	-3.13926
GP6	0.213832	5.28482	2.71283	0.00999627	0.998737	-3.13985
ITGB5	-0.55276	9.73875	-2.71194	0.0100187	0.998737	-3.14093
BATF3	0.388089	10.3334	2.70569	0.0101774	0.998737	-3.1485
GBP1	0.81069	10.1358	2.70201	0.010272	0.998737	-3.15295
CSF1	0.382224	7.31216	2.69996	0.0103249	0.998737	-3.15543
GPR63	-0.152104	4.9513	-2.69644	0.0104165	0.998737	-3.15968
GNG4	0.578767	7.48517	2.69241	0.0105224	0.998737	-3.16455
KIAA1671	-0.438655	7.15284	-2.6828	0.0107784	0.998737	-3.17612
FOXL2	0.210273	5.22155	2.68028	0.0108467	0.998737	-3.17916
FNDC7	0.222548	5.02271	2.67573	0.0109708	0.998737	-3.18464
TRPV4	-0.216276	5.57966	-2.66189	0.0113562	0.998737	-3.20126
MUCL1	0.914563	6.87586	2.65998	0.0114104	0.998737	-3.20355
PXN	-0.378258	13.08	-2.64878	0.0117328	0.998737	-3.21697
HSD3B2	0.177533	5.16158	2.63996	0.0119925	0.998737	-3.2275
HAPLN3	0.429643	7.56633	2.62854	0.0123368	0.998737	-3.24112
EXTL1	0.179702	5.37809	2.62613	0.0124106	0.998737	-3.24399
WDR6	-0.316287	11.4302	-2.62521	0.0124388	0.998737	-3.24509
SCAMPER	0.182673	5.00035	2.62066	0.0125796	0.998737	-3.2505
PORCN	-0.326113	10.0647	-2.62018	0.0125948	0.998737	-3.25108
TTC39A	-0.338527	6.17159	-2.62	0.0126001	0.998737	-3.25129
CXCL1	0.607928	15.8576	2.61524	0.0127492	0.998737	-3.25694
MMP16	-0.184795	5.20905	-2.61419	0.0127824	0.998737	-3.2582
KLHL3	0.561255	7.96563	2.6064	0.0130304	0.998737	-3.26744
FKBP1A	-0.306565	8.93394	-2.60179	0.0131793	0.998737	-3.27291
ACSM2B	0.179832	5.41866	2.59962	0.0132499	0.998737	-3.27548
RFPL2	0.129475	5.09013	2.59924	0.0132621	0.998737	-3.27592
NRAS	0.253347	7.61171	2.59845	0.013288	0.998737	-3.27686
PPP1R16A	-0.339888	11.6917	-2.59194	0.0135025	0.998737	-3.28456
PTCD2	-0.251726	6.03283	-2.59023	0.0135593	0.998737	-3.28658
TAMM41	-0.252843	9.30295	-2.58879	0.0136073	0.998737	-3.28828
CBR3	0.314929	6.95057	2.58773	0.0136429	0.998737	-3.28954
ZMAT2	-0.18625	10.2636	-2.58126	0.0138613	0.998737	-3.29717
LOC100129935	0.177818	5.122	2.58121	0.0138628	0.998737	-3.29723
WDR90	-0.394947	10.1598	-2.57609	0.0140379	0.998737	-3.30326
RGNEF	-0.277147	6.74368	-2.57486	0.0140804	0.998737	-3.30472
NUB1	0.195295	8.13505	2.57037	0.0142361	0.998737	-3.31
EPN2	-0.314311	11.3571	-2.56481	0.0144311	0.998737	-3.31654
SPIC	0.170351	5.12745	2.56226	0.0145213	0.998737	-3.31954
C1orf145	0.190556	5.22305	2.55574	0.0147541	0.998737	-3.32719
ANKFN1	-0.227444	5.23897	-2.54934	0.0149863	0.998737	-3.33469
RHEBL1	0.216112	5.81903	2.54774	0.0150447	0.998737	-3.33656
PLA1A	0.525446	8.06564	2.54694	0.015074	0.998737	-3.3375
TXNIP	-0.673946	14.4992	-2.54538	0.0151315	0.998737	-3.33933
METRN	-0.34141	9.03292	-2.54397	0.0151837	0.998737	-3.34098
LOC100506455	0.232645	5.30714	2.54207	0.0152537	0.998737	-3.34319
LOC100507521	0.192091	5.18471	2.54094	0.015296	0.998737	-3.34452
DNAI2	-0.75693	6.57391	-2.53871	0.015379	0.998737	-3.34712
OR1N2	0.143341	5.22607	2.53509	0.0155149	0.998737	-3.35135
HS3ST3B1	0.534642	6.8771	2.5346	0.0155333	0.998737	-3.35192
PPP1R32	-0.39938	6.22132	-2.53285	0.0155994	0.998737	-3.35396
SLC6A6	-0.266282	10.2805	-2.53131	0.015658	0.998737	-3.35577
DCP1B	-0.409484	9.88164	-2.52928	0.0157353	0.998737	-3.35813
CA8	0.678459	8.11605	2.52329	0.0159656	0.998737	-3.36511
PDK2	-0.303036	6.9149	-2.52204	0.016014	0.998737	-3.36657
NKPD1	0.14052	5.31802	2.52065	0.0160681	0.998737	-3.36819
CHD1L	-0.291989	9.35409	-2.51293	0.0163711	0.998737	-3.37716
VCAN	-0.493949	10.5515	-2.51072	0.0164589	0.998737	-3.37973
MTA1	-0.304295	11.9549	-2.50786	0.0165729	0.998737	-3.38304
C16orf48	-0.256821	9.77956	-2.5057	0.0166598	0.998737	-3.38556
TNFAIP6	0.7832	11.4373	2.50558	0.0166645	0.998737	-3.38569
ZNF750	-0.350027	5.63313	-2.50485	0.0166941	0.998737	-3.38654
SELK	0.291404	13.7377	2.5034	0.0167525	0.998737	-3.38822
ISG15	0.41427	12.191	2.50273	0.0167794	0.998737	-3.38899
RNF114	0.328932	11.9805	2.50155	0.0168274	0.998737	-3.39036
KIAA1737	-0.393209	8.53055	-2.49963	0.0169054	0.998737	-3.39258
LOC728431	0.271006	7.17184	2.49908	0.0169279	0.998737	-3.39322
LOC100131943	-0.1725	4.93892	-2.49473	0.0171063	0.998737	-3.39826
KRT80	-0.547317	6.67955	-2.49411	0.0171321	0.998737	-3.39898
DPY19L3	-0.228895	6.04598	-2.49386	0.0171424	0.998737	-3.39927
SIGLEC5	0.405882	6.92546	2.49171	0.0172312	0.998737	-3.40175
RSPH10B	-0.458446	5.78668	-2.48763	0.0174013	0.998737	-3.40647
KCTD16	-0.435839	6.59975	-2.48682	0.0174353	0.998737	-3.4074
TFPI2	0.623062	12.8925	2.48571	0.0174819	0.998737	-3.40868
CYP27B1	0.637862	7.49656	2.48324	0.0175861	0.998737	-3.41154
SLC9A1	-0.375408	7.18449	-2.46824	0.0182303	0.998737	-3.4288
BRSK1	0.15489	5.24017	2.46785	0.0182475	0.998737	-3.42926
CDC25B	-0.605369	8.35558	-2.46522	0.018363	0.998737	-3.43228
KYNU	0.620031	10.9592	2.46029	0.0185805	0.998737	-3.43793
LRRC56	-0.591751	7.81982	-2.45492	0.018821	0.998737	-3.4441
IL36G	0.559313	5.89501	2.45415	0.0188556	0.998737	-3.44498
DEFA1	0.157823	5.13488	2.44732	0.0191653	0.998737	-3.4528
STK36	-0.261745	6.24339	-2.44605	0.0192236	0.998737	-3.45425
TJP3	-0.307281	6.03805	-2.44161	0.019428	0.998737	-3.45933
OGFRL1	0.337063	10.1914	2.44006	0.0194996	0.998737	-3.46109
CARD14	-0.241341	5.83086	-2.43963	0.0195198	0.998737	-3.46158
RSAD2	0.379901	8.05507	2.43864	0.0195657	0.998737	-3.46271
C1orf122	0.267355	11.4087	2.43787	0.0196015	0.998737	-3.46359
SPAG8	-0.877589	6.50959	-2.43138	0.0199065	0.998737	-3.47099
DPEP1	0.16799	5.24194	2.42682	0.0201234	0.998737	-3.47618
ERVV-1	0.196002	5.43648	2.42592	0.0201665	0.998737	-3.47721
DTX3	-0.437652	11.1931	-2.4217	0.0203696	0.998737	-3.48201
FLJ37035	0.132959	5.21704	2.42094	0.0204064	0.998737	-3.48288
SULF2	-0.542163	11.4843	-2.41924	0.0204887	0.998737	-3.48481
C12orf40	0.168313	5.20808	2.41708	0.0205939	0.998737	-3.48726
RGS3	0.277813	10.698	2.41556	0.020668	0.998737	-3.48898
ANXA11	-0.321358	11.8481	-2.41449	0.0207204	0.998737	-3.4902
GPLD1	-0.149324	5.20449	-2.41331	0.0207783	0.998737	-3.49153
KIAA0748	0.199423	5.88074	2.41143	0.0208711	0.998737	-3.49367
STAB1	-0.495008	7.40129	-2.40974	0.0209545	0.998737	-3.49558
POLR2K	0.251906	10.9725	2.40656	0.0211128	0.998737	-3.49918
LOC100132319	0.141598	5.35385	2.40592	0.0211447	0.998737	-3.49991
NAA40	-0.154187	5.73366	-2.40488	0.021197	0.998737	-3.50109
RHOH	0.491377	9.58955	2.39954	0.0214658	0.998737	-3.50713
LRRC20	-0.396191	8.32444	-2.39835	0.0215262	0.998737	-3.50847
LOC93622	-0.26047	8.23553	-2.39794	0.0215467	0.998737	-3.50893
DNAH6	-0.478247	5.48746	-2.39792	0.0215479	0.998737	-3.50895
IL19	0.227085	5.43156	2.39646	0.0216226	0.998737	-3.51061
HYDIN	-0.663392	6.15321	-2.39534	0.0216795	0.998737	-3.51187
CARD18	0.160311	5.0021	2.39203	0.0218494	0.998737	-3.51561
STOML3	-0.477127	5.81088	-2.38765	0.0220756	0.998737	-3.52054
INHBB	-0.577782	9.49332	-2.38726	0.0220963	0.998737	-3.52099
ABCC5	-0.471452	8.20297	-2.38537	0.0221944	0.998737	-3.52311
DIO1	0.197424	5.24904	2.38508	0.0222098	0.998737	-3.52344
PLSCR3	-0.325143	11.9754	-2.38269	0.0223348	0.998737	-3.52613
PIAS3	-0.240087	9.28897	-2.38223	0.0223591	0.998737	-3.52665
ADA	0.35193	10.9594	2.37588	0.0226951	0.998737	-3.53379
CAMK2D	-0.368668	10.2505	-2.3681	0.0231128	0.998737	-3.54251
EPSTI1	0.481445	6.86808	2.36713	0.0231655	0.998737	-3.5436
IFI35	0.301591	7.96049	2.36223	0.0234332	0.998737	-3.5491
VSTM2L	-0.498084	6.49516	-2.36099	0.023501	0.998737	-3.55048
EGFL7	-0.520085	10.8234	-2.36075	0.0235143	0.998737	-3.55075
PPP4R4	0.283786	5.71181	2.36057	0.0235239	0.998737	-3.55095
TXN	0.26553	14.1879	2.35555	0.0238016	0.998737	-3.55656
GCLC	-0.377162	7.99689	-2.35289	0.0239504	0.998737	-3.55954
SCARB1	-0.572863	11.8009	-2.3528	0.0239551	0.998737	-3.55963
ELAC2	-0.325233	11.0598	-2.35158	0.0240234	0.998737	-3.561
FANCD2	-0.217213	6.20723	-2.35068	0.0240742	0.998737	-3.56201
SLC13A1	0.128138	5.0781	2.34867	0.0241872	0.998737	-3.56424
DUOXA2	0.289206	5.68542	2.34712	0.0242747	0.998737	-3.56597
PTGES	0.613573	7.19646	2.34664	0.0243018	0.998737	-3.56651
CLASRP	-0.395562	12.4202	-2.34641	0.0243154	0.998737	-3.56677
LOC100129447	0.15693	5.26026	2.34571	0.0243549	0.998737	-3.56755
IDO1	0.792381	10.2883	2.34554	0.0243646	0.998737	-3.56774
C8orf47	-0.583798	5.67356	-2.3432	0.0244976	0.998737	-3.57034
ADORA2A	0.599091	10.9433	2.34189	0.0245723	0.998737	-3.5718
STRADA	-0.29297	6.96346	-2.34074	0.0246384	0.998737	-3.57308
TRIM60	0.15161	4.95537	2.33921	0.0247267	0.998737	-3.57479
APOBEC3G	0.303554	7.90965	2.33871	0.0247555	0.998737	-3.57535
ARHGAP39	-0.226238	5.97608	-2.33458	0.024994	0.998737	-3.57993
TXNDC3	0.228921	5.87059	2.33387	0.0250355	0.998737	-3.58072
WDR49	-0.358638	5.56633	-2.33316	0.0250771	0.998737	-3.58152
FLJ23152	-0.708828	6.20869	-2.33282	0.0250968	0.998737	-3.58189
MCF2L	-0.506583	8.68164	-2.33246	0.0251178	0.998737	-3.58229
WDR65	-0.486313	5.82992	-2.3316	0.0251677	0.998737	-3.58324
FHL2	-0.491025	12.0761	-2.33157	0.0251697	0.998737	-3.58328
UNC5CL	-0.220458	5.95364	-2.33101	0.0252025	0.998737	-3.5839
SHISA5	-0.332998	13.2955	-2.33097	0.0252051	0.998737	-3.58395
CDHR3	-0.887287	7.10583	-2.33066	0.0252233	0.998737	-3.58429
TMEM201	0.271007	9.09961	2.33018	0.0252512	0.998737	-3.58482
NPB	0.191524	5.41033	2.32978	0.0252746	0.998737	-3.58526
TGM5	0.163141	5.21067	2.32964	0.0252825	0.998737	-3.58541
PTPN18	-0.28106	7.98339	-2.32576	0.0255118	0.998737	-3.58973
HEATR4	-0.146948	5.26201	-2.32439	0.0255929	0.998737	-3.59124
GPR35	0.259044	6.04256	2.32367	0.0256356	0.998737	-3.59204
PDE2A	-0.550339	11.9944	-2.32295	0.0256783	0.998737	-3.59283
EYA2	-0.562269	6.38978	-2.32271	0.0256927	0.998737	-3.5931
SLMO1	-0.323972	7.3762	-2.32107	0.0257909	0.998737	-3.59492
COL6A1	-0.566184	12.8606	-2.31658	0.02606	0.998737	-3.59988
VAT1L	-0.220943	5.50239	-2.31634	0.026075	0.998737	-3.60015
ZNF18	-0.16681	7.79384	-2.31625	0.0260802	0.998737	-3.60025
NKAPL	-0.132449	5.24217	-2.31353	0.0262448	0.998737	-3.60325
PUSL1	-0.185257	8.58578	-2.3107	0.0264173	0.998737	-3.60638
RASL12	-0.424484	6.78663	-2.30944	0.0264947	0.998737	-3.60778
LOC728392	-0.32961	9.3849	-2.30591	0.0267112	0.998737	-3.61166
E2F2	-0.399222	6.27928	-2.30403	0.0268275	0.998737	-3.61374
SLC27A1	-0.38492	10.2057	-2.30309	0.0268856	0.998737	-3.61477
PEX11B	-0.256337	7.22752	-2.30221	0.0269406	0.998737	-3.61574
SULT2A1	0.134726	5.11767	2.3022	0.0269414	0.998737	-3.61576
CYP7A1	0.164235	5.24765	2.29711	0.0272595	0.998737	-3.62136
DNAH11	-0.77688	7.39904	-2.29703	0.0272643	0.998737	-3.62144
LOC100507663	0.142036	5.14619	2.29555	0.0273572	0.998737	-3.62307
CACNG6	-0.95423	7.08838	-2.29513	0.0273838	0.998737	-3.62353
KLK6	-0.156708	5.09777	-2.29495	0.0273954	0.998737	-3.62373
SLC35D3	-0.138299	5.11595	-2.29224	0.0275669	0.998737	-3.62671
PDCL2	0.134343	5.09054	2.29079	0.0276592	0.998737	-3.6283
C14orf79	-0.219822	6.12701	-2.29035	0.027687	0.998737	-3.62878
FGF8	-0.175143	5.26426	-2.28933	0.0277522	0.998737	-3.62991
WDR66	-0.475975	6.6689	-2.28706	0.0278974	0.998737	-3.63239
GOLM1	-0.278814	6.87476	-2.28694	0.0279053	0.998737	-3.63253
ABLIM3	-0.31789	8.88746	-2.28659	0.0279275	0.998737	-3.63291
RPGRIP1L	-0.368763	5.93334	-2.28656	0.0279293	0.998737	-3.63294
NGEF	-0.52377	6.6448	-2.28543	0.0280025	0.998737	-3.63419
LOC283454	-0.373003	5.60275	-2.28424	0.0280791	0.998737	-3.63549
GBP4	0.781016	10.8384	2.28345	0.0281299	0.998737	-3.63635
SLAMF7	0.632175	8.99816	2.28232	0.0282032	0.998737	-3.63759
CPAMD8	0.365093	10.4602	2.28216	0.0282135	0.998737	-3.63777
SCML2	0.11487	5.17612	2.28078	0.0283029	0.998737	-3.63928
TMEM184A	-0.390591	6.70183	-2.28037	0.0283293	0.998737	-3.63972
PPIL2	-0.216702	7.04977	-2.27914	0.0284098	0.998737	-3.64107
FAM13A	-0.45149	10.7161	-2.27842	0.0284565	0.998737	-3.64186
TDRD1	0.154191	5.08388	2.27503	0.0286788	0.998737	-3.64557
ERGIC1	-0.317468	11.2491	-2.27366	0.028769	0.998737	-3.64706
GAS8	-0.255129	6.55016	-2.27233	0.0288571	0.998737	-3.64852
CABLES1	-0.299018	10.1316	-2.27167	0.0289002	0.998737	-3.64923
ZNF512B	-0.362966	7.50918	-2.27159	0.028906	0.998737	-3.64933
KIAA0513	-0.379593	9.39971	-2.27077	0.0289604	0.998737	-3.65022
PCDHGB4	-0.189235	5.59235	-2.26802	0.0291432	0.998737	-3.65322
TSLP	0.392075	8.96538	2.26656	0.0292404	0.998737	-3.65481
ZBTB32	0.484971	7.21005	2.26627	0.0292602	0.998737	-3.65513
LOC100129775	-0.134313	5.16098	-2.26593	0.029283	0.998737	-3.6555
C17orf47	0.143055	5.03844	2.26544	0.0293158	0.998737	-3.65604
PDGFRL	0.414325	7.29449	2.26337	0.0294546	0.998737	-3.65829
PARP16	-0.200559	7.18474	-2.26149	0.0295817	0.998737	-3.66034
HTR7	0.207999	6.59081	2.25842	0.0297902	0.998737	-3.66368
ZNF777	-0.36663	8.71498	-2.25614	0.0299452	0.998737	-3.66616
RFX2	-0.328441	8.68887	-2.25536	0.0299987	0.998737	-3.66701
CCDC62	0.143682	5.27923	2.25517	0.0300119	0.998737	-3.66722
DVL1	-0.351419	13.022	-2.25434	0.0300688	0.998737	-3.66812
LINC00114	0.155616	4.86518	2.25419	0.030079	0.998737	-3.66828
ERO1LB	0.281371	8.09018	2.25345	0.03013	0.998737	-3.66909
PLD6	-0.276726	6.65888	-2.25332	0.030139	0.998737	-3.66923
TIMM13	-0.238414	12.9956	-2.25327	0.0301419	0.998737	-3.66927
SIGLEC15	0.372052	6.49722	2.2526	0.0301881	0.998737	-3.67
CLDN16	-0.244741	5.35994	-2.24945	0.0304058	0.998737	-3.67343
NFS1	-0.27447	8.30692	-2.24861	0.030464	0.998737	-3.67434
MFSD4	-0.441722	6.48245	-2.24861	0.0304644	0.998737	-3.67434
OR10J5	0.223354	5.40686	2.24778	0.0305214	0.998737	-3.67523
TRPM2	0.334677	6.27827	2.24761	0.0305336	0.998737	-3.67542
C19orf80	-0.210637	5.56746	-2.24627	0.0306269	0.998737	-3.67687
SDR9C7	-0.110675	5.13181	-2.24575	0.0306629	0.998737	-3.67743
LOC100507642	-0.225755	5.98763	-2.24454	0.030748	0.998737	-3.67875
DNAJC24	0.210449	6.30598	2.2442	0.0307716	0.998737	-3.67912
FLJ43489	-0.187317	5.48554	-2.24407	0.0307806	0.998737	-3.67926
HSF1	-0.297746	12.8446	-2.2426	0.0308841	0.998737	-3.68085
RTN4RL1	-0.273191	5.80053	-2.24125	0.0309789	0.998737	-3.68231
REPIN1	-0.32745	11.8193	-2.24093	0.0310012	0.998737	-3.68266
PFKM	-0.200273	9.73118	-2.24045	0.0310352	0.998737	-3.68318
TCEANC2	-0.234956	6.1555	-2.23933	0.0311144	0.998737	-3.68439
TTC9	-0.358844	8.1207	-2.2388	0.031152	0.998737	-3.68497
PNLIPRP1	-0.12836	5.16446	-2.23873	0.0311565	0.998737	-3.68503
IQCK	-0.460009	8.68438	-2.23836	0.0311831	0.998737	-3.68544
RAB36	-0.620252	7.39377	-2.23681	0.0312927	0.998737	-3.68711
C7orf51	0.278232	5.40156	2.23583	0.031363	0.998737	-3.68818
CXCL5	0.831986	14.5183	2.23419	0.0314798	0.998737	-3.68995
AK7	-0.497464	5.98066	-2.23213	0.0316273	0.998737	-3.69217
IFI30	-0.605635	14.4155	-2.23098	0.03171	0.998737	-3.69341
EDN2	-0.9132	8.35708	-2.22799	0.0319253	0.998737	-3.69663
FUT2	-0.160475	5.30596	-2.22751	0.0319602	0.998737	-3.69715
ITPK1	-0.290541	10.9513	-2.22546	0.0321091	0.998737	-3.69936
UTS2	0.349191	5.91455	2.22303	0.0322862	0.998737	-3.70198
SLC18A2	0.35176	5.8265	2.22134	0.0324104	0.998737	-3.7038
MPP4	0.142809	5.09352	2.22024	0.0324908	0.998737	-3.70498
GJD4	0.216733	5.44397	2.21824	0.0326384	0.998737	-3.70714
MAZ	-0.282231	6.35021	-2.21739	0.032701	0.998737	-3.70805
RNF220	-0.279507	10.8681	-2.21431	0.0329294	0.998737	-3.71136
EHD2	-0.258627	10.6546	-2.2132	0.0330124	0.998737	-3.71255
TMEM231	-0.494725	7.40344	-2.21279	0.033043	0.998737	-3.71299
PRPS1	-0.463319	10.886	-2.21127	0.0331564	0.998737	-3.71462
ZNF395	-0.470033	13.5578	-2.20887	0.0333366	0.998737	-3.7172
TAF13	0.366658	6.83062	2.20848	0.0333656	0.998737	-3.71761
PC	-0.438233	7.96132	-2.20819	0.033388	0.998737	-3.71793
EAF2	0.243427	6.96984	2.20725	0.0334587	0.998737	-3.71893
MICAL2	-0.482126	10.7296	-2.20715	0.0334662	0.998737	-3.71904
PTPRT	-0.726166	6.50645	-2.2032	0.0337654	0.998737	-3.72327
TRAF1	0.647043	11.1708	2.19914	0.0340759	0.998737	-3.72762
LPHN1	-0.338448	10.5129	-2.19898	0.0340882	0.998737	-3.72779
INPP5E	-0.369865	8.89747	-2.19832	0.0341386	0.998737	-3.72849
LYVE1	-0.45575	8.19358	-2.19829	0.0341411	0.998737	-3.72852
AIRE	0.171717	5.88046	2.19636	0.0342895	0.998737	-3.73058
IL5RA	-0.349877	5.70931	-2.19594	0.0343215	0.998737	-3.73103
LENG9	0.234189	6.01877	2.19489	0.0344027	0.998737	-3.73215
CYTL1	-0.385265	5.76605	-2.19461	0.0344245	0.998737	-3.73245
ARHGDIG	0.169286	5.33079	2.19456	0.0344283	0.998737	-3.7325
DEFT1P	-0.133501	5.0416	-2.18779	0.034956	0.998737	-3.73972
ALG8	-0.264537	9.50112	-2.18706	0.0350131	0.998737	-3.7405
KCNN2	0.550979	9.57347	2.18578	0.0351139	0.998737	-3.74186
CACNB1	-0.340949	7.45028	-2.18538	0.0351457	0.998737	-3.74229
ZFAND4	0.158322	5.81809	2.18516	0.035163	0.998737	-3.74253
DLX4	-0.180514	5.52711	-2.18421	0.0352378	0.998737	-3.74353
PTGIS	-0.343639	8.66625	-2.18341	0.0353011	0.998737	-3.74439
C2orf29	-0.181703	7.8273	-2.18112	0.0354826	0.998737	-3.74682
SLC12A9	-0.290675	10.4116	-2.18048	0.0355337	0.998737	-3.7475
C11orf31	-0.186357	13.8473	-2.17907	0.0356464	0.998737	-3.749
NTRK1	0.154038	5.62044	2.17789	0.0357401	0.998737	-3.75025
C19orf40	0.139956	5.17243	2.17738	0.035781	0.998737	-3.75079
ANAPC1	-0.320565	9.63339	-2.17689	0.0358202	0.998737	-3.75131
LOC154822	-0.293214	5.69061	-2.17659	0.0358448	0.998737	-3.75164
CLDN10	-0.504556	5.91847	-2.17205	0.0362105	0.998737	-3.75645
MTBP	0.142238	5.22875	2.17162	0.0362449	0.998737	-3.7569
THEM4	-0.215048	5.93354	-2.17084	0.0363083	0.998737	-3.75773
C6orf89	-0.247631	10.8354	-2.16959	0.0364097	0.998737	-3.75905
RTP4	0.278575	8.36313	2.16827	0.0365174	0.998737	-3.76045
WASH2P	-0.220457	13.7023	-2.16784	0.0365529	0.998737	-3.76091
MORN3	-0.236209	5.47915	-2.16658	0.0366559	0.998737	-3.76225
PSME2	0.222233	14.6676	2.16486	0.0367963	0.998737	-3.76406
C2CD4B	0.509875	12.4571	2.16441	0.0368336	0.998737	-3.76454
TNFAIP8L3	-0.266328	6.01698	-2.1638	0.0368835	0.998737	-3.76518
UFM1	0.363322	8.19017	2.16268	0.0369759	0.998737	-3.76637
SSX4B	0.164474	5.06539	2.16166	0.0370604	0.998737	-3.76745
NMI	0.246505	9.0393	2.16135	0.0370861	0.998737	-3.76778
PRO2214	0.130097	4.95911	2.16131	0.0370889	0.998737	-3.76782
C17orf49	0.191322	10.2611	2.16015	0.0371853	0.998737	-3.76905
CASP9	-0.186783	9.67122	-2.15901	0.0372801	0.998737	-3.77025
CTRL	0.189819	6.80829	2.15792	0.0373702	0.998737	-3.7714
DPH3P1	0.27143	9.87078	2.15778	0.0373822	0.998737	-3.77155
RASSF3	0.197732	11.4752	2.15464	0.0376441	0.998737	-3.77486
COX6B2	-0.310829	5.65646	-2.15437	0.0376673	0.998737	-3.77515
PPP2R5A	-0.233033	10.9165	-2.15238	0.0378337	0.998737	-3.77724
SLC25A10	-0.12578	5.41352	-2.15237	0.0378353	0.998737	-3.77726
TSPAN3	-0.32349	11.6923	-2.15193	0.0378719	0.998737	-3.77771
MICU1	-0.207291	6.96952	-2.14942	0.0380842	0.998737	-3.78036
TCTN3	-0.228159	9.89956	-2.14863	0.038151	0.998737	-3.78119
PPAP2C	-0.459553	7.17214	-2.14737	0.0382574	0.998737	-3.78251
VPS13A	0.494495	8.2983	2.14722	0.0382704	0.998737	-3.78267
OAS2	0.250569	6.21888	2.1457	0.0384002	0.998737	-3.78427
XYLT2	-0.27264	10.929	-2.14523	0.0384404	0.998737	-3.78477
LOC284344	-0.176689	5.27291	-2.14511	0.0384506	0.998737	-3.7849
GMDS	-0.262085	6.8348	-2.14244	0.0386791	0.998737	-3.7877
AKT2	-0.398264	11.7936	-2.14094	0.038808	0.998737	-3.78928
SORL1	-0.34671	10.9602	-2.14058	0.0388383	0.998737	-3.78965
CCRL2	0.371908	9.9152	2.14021	0.0388702	0.998737	-3.79003
APOL1	0.27939	10.7567	2.1383	0.0390358	0.998737	-3.79205
EPB41L1	-0.365533	9.80131	-2.13805	0.039057	0.998737	-3.7923
CCDC54	0.153588	5.22677	2.13342	0.0394598	0.998737	-3.79716
TSEN2	-0.269363	7.12881	-2.1332	0.0394788	0.998737	-3.79739
CSF3R	-0.278477	6.29369	-2.13259	0.039532	0.998737	-3.79802
BCL2A1	0.570929	10.8315	2.12969	0.0397864	0.998737	-3.80106
LECT2	0.131912	5.1146	2.1295	0.0398037	0.998737	-3.80126
WDR52	-0.256127	5.62274	-2.12897	0.0398499	0.998737	-3.80181
TMEM111	-0.190552	13.0904	-2.12869	0.0398748	0.998737	-3.80211
PSMB8	0.250895	10.4798	2.12835	0.0399045	0.998737	-3.80246
ZDHHC7	-0.39117	10.0794	-2.12818	0.03992	0.998737	-3.80264
PRR12	-0.297257	6.73766	-2.12803	0.0399329	0.998737	-3.8028
MEF2C	-0.324408	8.39944	-2.12789	0.039945	0.998737	-3.80294
LARP1	-0.23183	11.464	-2.12726	0.0400013	0.998737	-3.80361
SLC7A2	0.208493	5.72749	2.12613	0.0401013	0.998737	-3.80479
ADORA1	-0.143077	5.28388	-2.12574	0.0401356	0.998737	-3.80519
KHSRP	-0.31829	12.4489	-2.12523	0.0401811	0.998737	-3.80573
C11orf41	-0.265177	5.35806	-2.12466	0.0402311	0.998737	-3.80632
ZNF839	-0.212203	6.7072	-2.12392	0.0402976	0.998737	-3.8071
KLK13	-0.178258	5.37607	-2.12365	0.040321	0.998737	-3.80737
EIF2AK4	-0.241763	7.60752	-2.12361	0.0403252	0.998737	-3.80742
RNH1	-0.275715	14.6117	-2.12299	0.0403796	0.998737	-3.80806
HN1L	-0.283259	9.46602	-2.1226	0.0404148	0.998737	-3.80847
CD180	-0.144484	5.28989	-2.12214	0.0404557	0.998737	-3.80895
TTLL10	-0.254231	5.49485	-2.12193	0.0404749	0.998737	-3.80917
CARD9	0.642365	7.44312	2.1219	0.0404773	0.998737	-3.8092
NCF1	0.805148	9.45833	2.12167	0.0404974	0.998737	-3.80943
TECRL	-0.123033	5.18967	-2.12083	0.0405728	0.998737	-3.81031
TTC16	-0.395244	5.96439	-2.12019	0.0406307	0.998737	-3.81099
TSGA10	-0.535105	6.42596	-2.11938	0.0407033	0.998737	-3.81183
CLCA4	0.132827	5.15477	2.11914	0.0407245	0.998737	-3.81208
ANXA2	-0.286182	15.3718	-2.11817	0.0408121	0.998737	-3.81309
COL9A3	0.329591	7.17873	2.11784	0.0408412	0.998737	-3.81343
PLEKHH3	-0.26805	9.25671	-2.11277	0.0413003	0.998737	-3.81871
C16orf71	-0.381431	5.60759	-2.11228	0.0413449	0.998737	-3.81922
FLJ36848	0.248984	6.02526	2.11206	0.0413643	0.998737	-3.81945
CCDC17	-0.676538	7.8768	-2.1118	0.0413887	0.998737	-3.81972
CCL22	0.229323	5.30516	2.11153	0.0414129	0.998737	-3.82
ADC	0.367995	7.42672	2.11148	0.0414178	0.998737	-3.82006
SLC22A7	0.27128	5.8864	2.11113	0.0414494	0.998737	-3.82042
FAM27A	-0.334935	8.3802	-2.11003	0.0415502	0.998737	-3.82156
FARP1	-0.317367	11.7668	-2.1095	0.0415984	0.998737	-3.82211
PSMA6	0.234746	14.3869	2.1083	0.0417081	0.998737	-3.82336
SNX22	0.28747	7.4151	2.10655	0.0418692	0.998737	-3.82518
OGFOD2	-0.194041	6.31546	-2.10449	0.0420592	0.998737	-3.82732
SLC22A1	0.321876	5.96544	2.10341	0.0421585	0.998737	-3.82843
C9orf46	0.432678	9.49827	2.10191	0.0422981	0.998737	-3.82999
NCLN	-0.372945	11.3677	-2.10073	0.0424074	0.998737	-3.83121
C3AR1	0.3597	8.87543	2.10038	0.0424401	0.998737	-3.83157
MAGEA4	0.101963	4.90252	2.10033	0.0424447	0.998737	-3.83162
IL32	0.319595	12.6195	2.09997	0.042478	0.998737	-3.832
SHANK3	-0.577578	10.0684	-2.09882	0.0425861	0.998737	-3.83319
ZNF479	0.13555	5.16321	2.09871	0.0425956	0.998737	-3.8333
TRIM21	0.243379	7.02706	2.09863	0.0426035	0.998737	-3.83339
HEATR2	-0.199971	7.27338	-2.0985	0.0426153	0.998737	-3.83352
TCF15	0.453155	11.6714	2.09711	0.0427457	0.998737	-3.83496
NOXO1	0.444454	7.39011	2.09692	0.0427632	0.998737	-3.83515
FMO9P	0.112373	5.15421	2.09382	0.0430553	0.998737	-3.83837
CYP2S1	-0.237413	6.15116	-2.09254	0.0431757	0.998737	-3.83969
B3GNT3	-0.612314	6.7266	-2.09133	0.0432902	0.998737	-3.84093
CCDC18	0.12893	5.37894	2.09086	0.0433347	0.998737	-3.84142
LRRC71	-0.496811	6.08315	-2.08985	0.0434313	0.998737	-3.84247
DNAAF1	-0.481826	5.72393	-2.08977	0.0434388	0.998737	-3.84255
FANCF	-0.214918	6.80051	-2.08912	0.0435009	0.998737	-3.84323
USH1C	-0.157367	5.39271	-2.08819	0.0435893	0.998737	-3.84418
WNT8B	0.114646	5.13653	2.088	0.0436068	0.998737	-3.84437
IMPA2	-0.276691	10.0138	-2.08561	0.0438356	0.998737	-3.84684
C9orf30	0.299882	10.0919	2.08533	0.0438619	0.998737	-3.84712
PROM2	-0.136713	5.30058	-2.08324	0.0440628	0.998737	-3.84928
SAMD9L	0.379938	7.94769	2.08305	0.0440813	0.998737	-3.84948
ICMT	-0.256893	6.9741	-2.08091	0.0442881	0.998737	-3.85168
C3orf24	-0.110148	5.14523	-2.08051	0.044327	0.998737	-3.8521
KIF19	-0.776571	7.31018	-2.0805	0.0443275	0.998737	-3.8521
DPH3	0.225371	10.9364	2.07974	0.0444007	0.998737	-3.85288
NACA2	-0.499084	13.1236	-2.07927	0.0444468	0.998737	-3.85337
CCDC135	-0.424293	5.96126	-2.07915	0.0444582	0.998737	-3.85349
PHKA2	-0.188813	8.59252	-2.07848	0.0445235	0.998737	-3.85418
SLC41A2	0.327941	7.65657	2.07808	0.0445625	0.998737	-3.8546
SH3BP5	-0.377058	11.4731	-2.07769	0.0446005	0.998737	-3.855
TF	-0.683514	6.78496	-2.0751	0.0448529	0.998737	-3.85766
CCL20	0.940306	11.7066	2.07481	0.0448815	0.998737	-3.85796
PSG6	-0.118074	5.21447	-2.07402	0.0449586	0.998737	-3.85877
CBS	-0.314625	9.83999	-2.07362	0.0449974	0.998737	-3.85917
IQCH	-0.158784	5.53044	-2.07313	0.0450462	0.998737	-3.85969
CR1L	0.228081	5.84335	2.07181	0.045175	0.998737	-3.86103
NSUN5P2	-0.186614	11.1089	-2.07149	0.0452065	0.998737	-3.86136
PTGS2	0.504102	12.4908	2.07051	0.0453033	0.998737	-3.86237
LINC00158	0.244145	5.43894	2.06868	0.0454841	0.998737	-3.86424
ADSS	-0.338373	9.54015	-2.06839	0.0455127	0.998737	-3.86454
SSX5	0.293227	5.48376	2.06836	0.0455157	0.998737	-3.86457
GPSM1	-0.412912	12.2225	-2.0682	0.0455315	0.998737	-3.86473
MUC16	-0.324087	5.51068	-2.06756	0.0455957	0.998737	-3.8654
VEGFB	-0.180455	12.5837	-2.06691	0.0456602	0.998737	-3.86606
AFMID	-0.184269	6.01521	-2.06624	0.0457261	0.998737	-3.86674
PANX1	0.328755	8.78112	2.0658	0.0457705	0.998737	-3.8672
CCDC113	-0.394769	5.59525	-2.0653	0.0458197	0.998737	-3.86771
NUP85	-0.2308	8.94628	-2.06504	0.0458454	0.998737	-3.86797
PTTG3P	0.160884	5.71225	2.06497	0.0458525	0.998737	-3.86804
SGTB	0.382142	6.96134	2.06391	0.0459584	0.998737	-3.86913
ARMC4	-0.524924	5.98735	-2.06379	0.045971	0.998737	-3.86926
MFSD3	-0.235176	6.58554	-2.0631	0.0460391	0.998737	-3.86996
GAP43	0.124108	5.08944	2.06241	0.0461084	0.998737	-3.87067
FAM160A2	-0.232096	10.7535	-2.06188	0.0461614	0.998737	-3.87121
PLXNB2	-0.40179	10.9388	-2.06187	0.0461624	0.998737	-3.87122
CKAP5	-0.269717	7.43091	-2.0612	0.0462301	0.998737	-3.87191
LOC100506328	-0.177741	5.4746	-2.06118	0.0462321	0.998737	-3.87193
CDON	-0.143658	5.55618	-2.06078	0.0462725	0.998737	-3.87234
CCDC96	-0.522401	9.09365	-2.05833	0.0465188	0.998737	-3.87484
PPP1R2	0.226777	9.3865	2.05829	0.0465233	0.998737	-3.87488
FAM129B	-0.395637	14.3085	-2.05748	0.0466049	0.998737	-3.87571
FHAD1	-0.521614	6.08666	-2.05668	0.0466852	0.998737	-3.87652
KANK1	-0.293253	9.89923	-2.05641	0.0467126	0.998737	-3.8768
C1orf65	0.118201	4.9995	2.05619	0.0467353	0.998737	-3.87702
PRR15	-0.66546	6.32847	-2.05598	0.0467567	0.998737	-3.87724
SGK223	-0.33325	9.89735	-2.05496	0.0468598	0.998737	-3.87828
CLDN5	-0.580629	14.3	-2.05202	0.0471599	0.998737	-3.88128
CROT	-0.160233	5.28941	-2.05148	0.0472149	0.998737	-3.88183
CCDC164	-0.892648	7.0302	-2.04957	0.0474103	0.998737	-3.88377
ETHE1	0.346749	10.1379	2.04952	0.0474152	0.998737	-3.88382
C1orf87	-0.661469	6.22567	-2.0483	0.047541	0.998737	-3.88507
GLYCAM1	0.175358	5.36309	2.04803	0.0475683	0.998737	-3.88534
DEXI	-0.249228	11.4364	-2.04747	0.0476266	0.998737	-3.88591
HOXC12	0.164658	5.16335	2.04625	0.0477522	0.998737	-3.88715
C6orf97	-0.264562	5.61188	-2.04559	0.0478208	0.998737	-3.88783
TMBIM6	-0.280296	14.3691	-2.0433	0.0480573	0.998737	-3.89015
CITED4	0.462214	13.4108	2.04242	0.0481495	0.998737	-3.89105
L3MBTL2	-0.230123	8.66793	-2.04213	0.0481792	0.998737	-3.89134
IFNK	0.142064	5.01672	2.04179	0.0482147	0.998737	-3.89169
ZNF684	0.178651	5.71674	2.04141	0.0482545	0.998737	-3.89207
UNC119	0.414271	7.7995	2.04131	0.0482651	0.998737	-3.89218
APOL2	0.309638	11.4548	2.04117	0.0482792	0.998737	-3.89231
SSBP4	-0.243263	9.34703	-2.04034	0.0483661	0.998737	-3.89316
FKTN	-0.139797	5.13189	-2.03839	0.0485702	0.998737	-3.89514
RPTN	0.133545	5.01781	2.0374	0.0486735	0.998737	-3.89614
FBLN7	0.221753	6.16437	2.03641	0.0487777	0.998737	-3.89714
TNIP3	0.649791	7.43915	2.03519	0.0489065	0.998737	-3.89838
COPS6	-0.17928	11.4962	-2.03512	0.0489136	0.998737	-3.89845
TSNAXIP1	-0.476179	6.17895	-2.03473	0.0489555	0.998737	-3.89885
NUP133	-0.237396	7.72051	-2.0345	0.0489797	0.998737	-3.89909
FLJ36116	-0.108636	5.1491	-2.03409	0.0490231	0.998737	-3.8995
KIAA1274	-0.402248	7.55058	-2.03274	0.0491652	0.998737	-3.90086
PARP14	0.338906	10.0134	2.0326	0.0491802	0.998737	-3.90101
CSF2RB	0.169683	5.94078	2.03194	0.0492504	0.998737	-3.90168
CCDC94	0.266886	7.62978	2.03141	0.0493066	0.998737	-3.90221
TMEM184B	-0.338013	12.9478	-2.03086	0.0493646	0.998737	-3.90276
HGD	-0.180318	5.90692	-2.03068	0.0493845	0.998737	-3.90295
MYEOV	0.441077	7.14281	2.03055	0.0493977	0.998737	-3.90308
LOC221272	-0.159447	5.35042	-2.02976	0.0494821	0.998737	-3.90388
SLC8A3	0.317882	6.78182	2.02953	0.0495067	0.998737	-3.90411
GPR26	-0.110891	5.05624	-2.02939	0.049522	0.998737	-3.90426
KDR	-0.494017	8.0224	-2.0293	0.0495308	0.998737	-3.90434
C2orf70	-0.389036	7.03356	-2.02917	0.0495452	0.998737	-3.90448
KLHL28	0.155187	5.31203	2.0289	0.0495733	0.998737	-3.90475
P4HTM	-0.332135	10.4174	-2.02833	0.0496345	0.998737	-3.90533
TRIT1	-0.279563	9.1576	-2.02735	0.0497394	0.998737	-3.90632
PSCA	-0.932379	6.7399	-2.0269	0.0497874	0.998737	-3.90677
ASAH2	0.253759	5.77471	2.02525	0.049965	0.998737	-3.90844
FANK1	-0.502163	7.09432	-2.02502	0.0499891	0.998737	-3.90867
EIF2C1	-0.243885	8.63006	-2.02341	0.0501631	0.998737	-3.9103
GALNTL4	-0.345917	10.9478	-2.02335	0.0501693	0.998737	-3.91036
STOX1	-0.388768	5.84803	-2.02308	0.0501978	0.998737	-3.91063
ATP6V0A1	-0.395114	11.9756	-2.02307	0.0501997	0.998737	-3.91064
GLUL	-0.417364	10.7109	-2.02296	0.0502108	0.998737	-3.91075
ADSSL1	-0.420534	9.67222	-2.02231	0.0502816	0.998737	-3.91141
SCLT1	0.461156	7.95984	2.01984	0.0505483	0.998737	-3.91389
MST1P9	0.167454	5.31262	2.01615	0.0509511	0.998737	-3.91762
LOC100132099	0.11185	5.10544	2.01588	0.0509801	0.998737	-3.91788
NPEPL1	-0.260092	10.2712	-2.01477	0.0511022	0.998737	-3.91901
SNRK	-0.394353	7.87385	-2.01428	0.0511555	0.998737	-3.9195
TTC29	-0.597007	6.21623	-2.01317	0.051277	0.998737	-3.92061
SERPINB9	0.452353	9.26453	2.01245	0.051356	0.998737	-3.92133
OXSM	0.188738	8.49147	2.01235	0.0513679	0.998737	-3.92144
MGST2	-0.372297	10.2685	-2.01229	0.0513735	0.998737	-3.92149
EFHC2	-0.403019	5.91533	-2.01219	0.0513855	0.998737	-3.9216
ZNF19	-0.147698	5.41709	-2.01118	0.0514967	0.998737	-3.92262
HFM1	0.190622	5.1977	2.01027	0.0515972	0.998737	-3.92353
DOPEY1	-0.213909	7.09275	-2.01014	0.051611	0.998737	-3.92366
SEC14L1	-0.5304	11.5707	-2.01009	0.0516164	0.998737	-3.9237
FAM86DP	0.111041	5.1078	2.00994	0.0516331	0.998737	-3.92386
NPPA	-0.239021	5.47397	-2.00877	0.0517629	0.998737	-3.92503
PRR13	-0.167355	13.611	-2.00855	0.0517869	0.998737	-3.92525
COL23A1	-0.191784	6.3354	-2.00741	0.0519136	0.998737	-3.9264
INSL5	-0.1367	5.2389	-2.00694	0.0519659	0.998737	-3.92687
NEIL1	-0.286037	9.4713	-2.00607	0.0520628	0.998737	-3.92774
F2RL1	-0.187538	5.50689	-2.00556	0.0521197	0.998737	-3.92826
FPR3	-0.370561	6.31893	-2.00501	0.0521811	0.998737	-3.92881
HELLS	0.175868	5.84558	2.00487	0.0521965	0.998737	-3.92895
P2RY6	0.3454	7.03469	2.00449	0.0522387	0.998737	-3.92932
LOC727916	-0.169279	5.52837	-2.00385	0.0523107	0.998737	-3.92997
CLEC16A	-0.232298	8.75657	-2.00197	0.0525209	0.998737	-3.93185
LOC284648	0.144421	5.52941	2.00197	0.0525214	0.998737	-3.93185
N4BP2L1	0.262068	9.03453	2.00139	0.052586	0.998737	-3.93243
GTF3C2	-0.240679	8.47578	-2.00085	0.0526472	0.998737	-3.93298
TCEAL7	0.366928	8.16416	2.00035	0.0527032	0.998737	-3.93347
UBE2B	0.157611	10.2779	1.99955	0.0527937	0.998737	-3.93428
SLC13A2	-0.152776	6.16752	-1.99813	0.0529539	0.998737	-3.9357
LINC00167	0.325587	5.8405	1.99803	0.0529648	0.998737	-3.93579
IK	-0.377879	11.7647	-1.99787	0.0529832	0.998737	-3.93596
GCET2	-0.186364	5.39344	-1.99706	0.0530745	0.998737	-3.93677
PPM1K	0.359222	8.86726	1.99656	0.0531311	0.998737	-3.93726
ARMC2	-0.311226	5.87147	-1.99615	0.0531773	0.998737	-3.93767
ZBTB49	0.165691	5.11861	1.99592	0.0532034	0.998737	-3.9379
RIN1	-0.251274	7.1334	-1.99589	0.0532073	0.998737	-3.93794
FBXW9	-0.268156	6.87598	-1.99487	0.0533228	0.998737	-3.93895
SCD	-0.502774	9.99952	-1.99478	0.0533333	0.998737	-3.93904
UBE2E3	-0.223579	11.061	-1.99471	0.0533409	0.998737	-3.93911
FLJ32742	-0.105931	5.07987	-1.99467	0.0533463	0.998737	-3.93916
SYNGR2	-0.21547	15.0254	-1.99455	0.0533598	0.998737	-3.93928
FLJ35946	0.162889	5.37742	1.99366	0.0534604	0.998737	-3.94016
SRD5A2	-0.497925	6.01679	-1.99306	0.0535287	0.998737	-3.94076
BPIFB2	0.138848	5.41795	1.99273	0.0535672	0.998737	-3.94109
GJB2	0.346836	6.27553	1.99216	0.0536317	0.998737	-3.94166
DKFZP564C196	0.215123	5.75627	1.99056	0.0538156	0.998737	-3.94326
LOC646903	-0.142591	5.23425	-1.98965	0.0539198	0.998737	-3.94417
SERPINA11	0.132231	5.15872	1.98943	0.0539446	0.998737	-3.94438
PARG	-0.138221	5.33986	-1.98931	0.053958	0.998737	-3.9445
STK33	-0.493134	6.58753	-1.98925	0.0539657	0.998737	-3.94457
C6orf26	-0.219116	6.93601	-1.98868	0.054031	0.998737	-3.94513
RUVBL1	-0.17055	6.6342	-1.98633	0.0543012	0.998737	-3.94747
DNAJC28	0.121002	5.38241	1.98591	0.0543504	0.998737	-3.94789
MAGEE2	0.113722	5.19778	1.98496	0.0544601	0.998737	-3.94883
HMGN4	0.125288	10.0144	1.98466	0.0544946	0.998737	-3.94913
HCCS	0.191341	10.4885	1.98408	0.0545624	0.998737	-3.94971
FZD9	0.28269	6.10261	1.98384	0.0545899	0.998737	-3.94995
C17orf99	0.218555	5.69861	1.98369	0.0546078	0.998737	-3.9501
STAT5A	0.334352	9.64368	1.98301	0.0546859	0.998737	-3.95077
MIER1	0.403888	9.68807	1.98291	0.0546979	0.998737	-3.95087
ELOVL4	0.119419	5.08145	1.9827	0.0547223	0.998737	-3.95108
LINC00094	-0.319142	9.35491	-1.98248	0.0547484	0.998737	-3.95131
C15orf38-AP3S2	0.203316	5.28938	1.98198	0.0548067	0.998737	-3.9518
DEFB4A	1.12539	9.65998	1.98172	0.0548363	0.998737	-3.95206
PIP	-1.03504	7.13489	-1.98139	0.0548752	0.998737	-3.95239
LOC100652886	-0.206839	5.57847	-1.98131	0.0548837	0.998737	-3.95246
MMRN2	-0.325817	7.74278	-1.98124	0.054892	0.998737	-3.95253
MRRF	-0.254889	8.70505	-1.9806	0.0549677	0.998737	-3.95318
ANAPC4	-0.286723	9.71897	-1.98042	0.0549885	0.998737	-3.95335
EXOSC10	-0.22401	9.52735	-1.9803	0.0550025	0.998737	-3.95347
TDRD7	0.230282	10.1571	1.97997	0.0550411	0.998737	-3.9538
GPSM2	-0.297572	7.52726	-1.97931	0.0551174	0.998737	-3.95445
IL17F	0.244523	5.56361	1.97929	0.0551198	0.998737	-3.95447
RAB3D	-0.301271	7.99452	-1.97892	0.0551632	0.998737	-3.95484
C2CD3	-0.246642	8.27122	-1.97866	0.0551936	0.998737	-3.9551
C9orf174	-0.393003	6.60113	-1.9773	0.0553533	0.998737	-3.95645
CRLF2	0.216514	5.92091	1.97682	0.0554104	0.998737	-3.95693
ELFN1	0.57923	8.99812	1.97665	0.0554293	0.998737	-3.95709
IL24	0.402536	7.08646	1.97645	0.055454	0.998737	-3.9573
RP1	-0.404339	6.05273	-1.97588	0.0555204	0.998737	-3.95786
CLUAP1	-0.367418	8.7493	-1.97505	0.0556182	0.998737	-3.95868
MICALL2	-0.279377	11.7222	-1.97482	0.0556459	0.998737	-3.95891
INSM2	0.103972	4.93066	1.97452	0.0556803	0.998737	-3.9592
CSRP2	0.24752	13.1311	1.97378	0.0557681	0.998737	-3.95994
KIAA1462	-0.478888	10.0551	-1.97203	0.0559757	0.998737	-3.96168
C1orf114	-0.483074	7.03189	-1.97055	0.0561509	0.998737	-3.96314
IFITM3	-0.245246	14.1818	-1.97006	0.0562092	0.998737	-3.96362
EFCAB4B	-0.347694	7.00096	-1.96868	0.0563738	0.998737	-3.96499
SCAND2	-0.191683	6.40843	-1.96665	0.0566163	0.998737	-3.967
CDH3	-0.438356	7.69619	-1.96521	0.0567892	0.998737	-3.96842
RAET1K	0.132975	4.98488	1.96478	0.0568415	0.998737	-3.96885
CPLX1	-0.272253	6.66646	-1.9645	0.0568743	0.998737	-3.96912
LOC100507508	0.401523	6.62402	1.96401	0.0569339	0.998737	-3.96961
SNAPC4	-0.236936	10.0937	-1.96353	0.0569916	0.998737	-3.97009
RABL2A	-0.442291	10.3	-1.96334	0.0570147	0.998737	-3.97027
GJA4	0.333194	10.5333	1.9633	0.0570191	0.998737	-3.97031
LRIG1	-0.226157	10.7723	-1.96311	0.0570415	0.998737	-3.97049
CCNO	-0.57777	6.21243	-1.96236	0.057132	0.998737	-3.97123
EEPD1	-0.357705	6.22802	-1.96212	0.0571615	0.998737	-3.97148
MECOM	-0.403605	8.77837	-1.96004	0.0574129	0.998737	-3.97353
TFAP2E	-0.112503	5.69132	-1.95864	0.0575828	0.998737	-3.97491
CXCR2P1	-0.113965	5.23025	-1.95833	0.0576202	0.998737	-3.97521
ANGEL1	-0.329514	6.75016	-1.95749	0.0577224	0.998737	-3.97604
FARSB	-0.293235	10.6863	-1.95632	0.057866	0.998737	-3.9772
ANKS6	-0.251534	9.81994	-1.9561	0.0578927	0.998737	-3.97741
FLJ42709	0.339893	6.97157	1.95609	0.0578938	0.998737	-3.97742
HECTD1	-0.29277	11.4366	-1.95552	0.0579632	0.998737	-3.97798
MDH2	-0.23252	11.1786	-1.95485	0.0580447	0.998737	-3.97864
PAR5	0.120215	5.02191	1.95462	0.0580737	0.998737	-3.97887
SPINLW1-WFDC6	0.0940095	4.96382	1.9533	0.0582356	0.998737	-3.98017
NPTX1	-0.751472	8.96122	-1.95313	0.0582566	0.998737	-3.98034
FFAR2	0.245187	5.68343	1.95312	0.0582577	0.998737	-3.98035
HRASLS5	0.237	9.82273	1.95306	0.0582646	0.998737	-3.9804
IFNGR2	0.246992	10.4132	1.95258	0.0583235	0.998737	-3.98087
CLIC6	-0.41507	7.24484	-1.9523	0.0583576	0.998737	-3.98115
VWA3A	-0.355749	5.97395	-1.95147	0.0584602	0.998737	-3.98197
ARMCX4	0.127811	5.22537	1.95142	0.0584663	0.998737	-3.98202
NTNG2	0.248562	7.43833	1.95088	0.0585335	0.998737	-3.98255
CENPI	0.187087	5.05316	1.95074	0.0585505	0.998737	-3.98269
MTUS2	0.108774	5.17511	1.94936	0.0587208	0.998737	-3.98404
FAM65B	-0.454825	6.80694	-1.94921	0.0587392	0.998737	-3.98419
SPANXA1	0.220597	5.22398	1.94903	0.0587607	0.998737	-3.98436
MCM4	-0.149425	5.74305	-1.94843	0.0588359	0.998737	-3.98496
CD109	-0.528175	8.55492	-1.94835	0.058845	0.998737	-3.98503
SPRY1	-0.337048	7.84329	-1.94784	0.0589083	0.998737	-3.98553
TMEM200C	0.312694	5.55253	1.94775	0.0589193	0.998737	-3.98562
OGDHL	0.119529	5.04982	1.94712	0.0589976	0.998737	-3.98624
LOC283665	0.114324	5.04454	1.9469	0.0590256	0.998737	-3.98646
LOC100131840	0.130461	5.34177	1.94613	0.0591207	0.998737	-3.98721
SYN2	0.127223	5.25773	1.94503	0.0592576	0.998737	-3.98829
IGF2-AS	0.224708	6.00628	1.94462	0.0593085	0.998737	-3.98869
SPAG6	-0.491184	5.9256	-1.94411	0.0593719	0.998737	-3.98919
CTBP1	-0.205727	10.3159	-1.94368	0.0594262	0.998737	-3.98962
ANO2	-0.416767	7.36364	-1.94249	0.0595755	0.998737	-3.99079
LRRFIP1	-0.235749	10.5762	-1.9418	0.0596619	0.998737	-3.99146
VPS52	-0.210323	6.41155	-1.94176	0.0596659	0.998737	-3.99149
KIAA0182	-0.221057	8.21018	-1.93908	0.0600036	0.998737	-3.99412
SASS6	-0.104816	5.46208	-1.93844	0.0600842	0.998737	-3.99475
PTDSS1	-0.370301	11.8831	-1.93808	0.0601286	0.998737	-3.99509
SPC24	-0.136592	5.40486	-1.93804	0.0601343	0.998737	-3.99514
FA2H	-0.521686	7.45695	-1.93751	0.0602017	0.998737	-3.99566
PYCR2	-0.204414	10.2803	-1.9374	0.0602153	0.998737	-3.99577
SLC2A4RG	-0.233483	12.2971	-1.93722	0.0602372	0.998737	-3.99594
SZT2	-0.235186	8.46768	-1.9359	0.0604052	0.998737	-3.99723
LINC00482	-0.360203	7.08867	-1.93546	0.060461	0.998737	-3.99766
FLJ26850	-0.372097	6.70089	-1.93511	0.0605052	0.998737	-3.99801
EFHC1	-0.573362	7.88565	-1.93496	0.0605234	0.998737	-3.99815
HPS4	-0.273971	8.59982	-1.93427	0.0606114	0.998737	-3.99882
LOC100132363	-0.124923	5.36223	-1.93366	0.0606886	0.998737	-3.99942
PLAU	0.508746	12.707	1.93338	0.0607243	0.998737	-3.99969
GAS2L2	-0.479893	6.07804	-1.93311	0.0607584	0.998737	-3.99995
TESK1	-0.304491	11.4446	-1.93174	0.060933	0.998737	-4.00129
KIAA1324	-0.318751	5.61917	-1.93087	0.0610448	0.998737	-4.00214
GPR110	-0.644491	7.9056	-1.92923	0.0612547	0.998737	-4.00374
FCRL1	0.151249	5.41625	1.92786	0.0614299	0.998737	-4.00507
MUC20	-0.442457	9.82624	-1.92582	0.0616928	0.998737	-4.00706
SPATS2L	-0.222771	11.3663	-1.92333	0.0620155	0.998737	-4.00949
RPH3AL	-0.24884	7.45273	-1.92318	0.062035	0.998737	-4.00964
GOLGA8IP	-0.177755	7.16016	-1.9227	0.0620967	0.998737	-4.0101
SPAG17	-0.627588	6.30028	-1.92209	0.062176	0.998737	-4.01069
QRFPR	0.140243	5.00856	1.92156	0.062244	0.998737	-4.0112
LRFN4	-0.343728	8.17006	-1.92152	0.0622499	0.998737	-4.01125
LOC100128922	0.130067	5.16917	1.91929	0.0625403	0.998737	-4.01341
CEP41	-0.232605	5.74696	-1.91864	0.0626256	0.998737	-4.01405
ARHGAP1	-0.324957	10.7561	-1.91864	0.0626257	0.998737	-4.01405
TTL	0.252475	6.9552	1.9182	0.0626824	0.998737	-4.01447
DUS1L	-0.276283	8.73906	-1.91706	0.0628321	0.998737	-4.01558
BAI2	0.135018	5.52055	1.91639	0.0629204	0.998737	-4.01623
1/2-SBSRNA4	-0.134763	5.47207	-1.91636	0.0629233	0.998737	-4.01625
C3orf25	-0.294395	6.36304	-1.91617	0.0629482	0.998737	-4.01644
SOCS7	-0.228278	8.26155	-1.9156	0.0630232	0.998737	-4.01699
LRRC6	-0.390141	7.04071	-1.91553	0.0630325	0.998737	-4.01706
IRAK3	0.409683	9.1932	1.91366	0.0632792	0.998737	-4.01888
TMTC4	-0.271133	7.62073	-1.91363	0.0632821	0.998737	-4.0189
MLN	0.135168	5.4212	1.91127	0.0635944	0.998737	-4.02119
MTMR12	-0.273307	7.58586	-1.91091	0.0636426	0.998737	-4.02154
GRRP1	-0.543273	8.7235	-1.91035	0.0637166	0.998737	-4.02208
PLEKHA7	-0.254259	6.46286	-1.90961	0.0638141	0.998737	-4.02279
NAP1L3	0.284128	5.33795	1.90838	0.0639778	0.998737	-4.02398
RAB2A	0.152592	11.5678	1.90691	0.0641738	0.998737	-4.02541
SGSH	-0.32702	10.8153	-1.90674	0.0641964	0.998737	-4.02557
ATP12A	-0.454039	5.7472	-1.90623	0.0642651	0.998737	-4.02607
HNRNPC	0.174736	14.0846	1.90566	0.0643406	0.998737	-4.02661
STK32C	-0.283503	7.00332	-1.90553	0.064358	0.998737	-4.02674
TRAF3IP1	-0.352655	8.18569	-1.9041	0.06455	0.998737	-4.02812
C5orf34	0.132913	5.30237	1.90372	0.0646007	0.998737	-4.02849
CPA4	-0.118239	5.19612	-1.90303	0.064693	0.998737	-4.02915
LGSN	-0.291938	5.57906	-1.90225	0.0647984	0.998737	-4.02991
ZNF33B	-0.134397	5.47557	-1.90184	0.064854	0.998737	-4.03031
DNAH2	-0.762141	7.66593	-1.90183	0.0648554	0.998737	-4.03032
GNG8	0.290284	6.21387	1.90039	0.0650496	0.998737	-4.03171
DZANK1	-0.370493	6.33887	-1.90032	0.0650587	0.998737	-4.03177
FAF1	-0.270061	9.49836	-1.8989	0.0652503	0.998737	-4.03314
FKSG2	0.393814	6.53661	1.89882	0.0652611	0.998737	-4.03321
CDH12	-0.115845	5.23433	-1.89843	0.0653135	0.998737	-4.03359
KBTBD11	-0.244154	9.74921	-1.89798	0.0653753	0.998737	-4.03403
OR13D1	0.0898742	5.08153	1.89725	0.0654735	0.998737	-4.03472
DSP	-0.461125	8.82477	-1.89715	0.0654881	0.998737	-4.03483
LOC646627	0.103193	4.98422	1.89557	0.0657018	0.998737	-4.03634
CD151	-0.266629	8.9881	-1.89554	0.0657068	0.998737	-4.03637
LOC100505711	0.16339	5.098	1.89536	0.0657309	0.998737	-4.03655
TNFAIP3	0.290058	12.2689	1.89434	0.0658699	0.998737	-4.03753
WTAP	0.316659	11.9817	1.89416	0.0658947	0.998737	-4.0377
TCTE1	-0.233548	5.96688	-1.894	0.0659162	0.998737	-4.03785
ATP6V0C	-0.361957	15.5575	-1.8936	0.0659711	0.998737	-4.03824
C19orf6	-0.316165	11.2566	-1.89236	0.066141	0.998737	-4.03943
HCRT	0.262767	9.23641	1.89232	0.0661463	0.998737	-4.03947
CCDC42B	-0.661249	6.92931	-1.89231	0.066147	0.998737	-4.03948
THOP1	-0.262518	11.1078	-1.8923	0.0661492	0.998737	-4.03949
COG7	-0.234085	7.63776	-1.89142	0.0662698	0.998737	-4.04034
HIC1	-0.359236	7.96284	-1.89049	0.0663966	0.998737	-4.04122
KIAA0146	-0.184099	8.24592	-1.88998	0.0664672	0.998737	-4.04172
BRI3	-0.242014	14.8058	-1.88889	0.0666171	0.998737	-4.04276
BCAN	0.161017	5.59417	1.88824	0.0667067	0.998737	-4.04339
SHD	0.238451	6.23381	1.88717	0.0668541	0.998737	-4.04441
LOC440173	0.100437	5.31977	1.88656	0.0669394	0.998737	-4.045
PGPEP1	-0.319354	7.81136	-1.88601	0.0670157	0.998737	-4.04553
LOC100009676	0.157009	5.82587	1.88599	0.0670185	0.998737	-4.04555
C22orf23	-0.415544	6.01151	-1.88511	0.0671405	0.998737	-4.04639
GABPB1	0.375819	10.3385	1.88461	0.0672095	0.998737	-4.04687
SEC22B	0.1833	9.39755	1.88428	0.067255	0.998737	-4.04718
GNGT1	0.116379	5.14868	1.88286	0.0674521	0.998737	-4.04854
KCTD11	-0.385332	9.62974	-1.8825	0.067502	0.998737	-4.04888
GFOD1	-0.359397	10.7556	-1.88245	0.0675102	0.998737	-4.04894
TMC5	-0.576014	9.91178	-1.88191	0.0675853	0.998737	-4.04946
C17orf66	0.190741	5.27478	1.88147	0.0676462	0.998737	-4.04987
OR4S1	-0.101475	5.07892	-1.88063	0.0677639	0.998737	-4.05068
LOC100128176	0.119234	5.15679	1.88062	0.0677647	0.998737	-4.05068
TNK2	-0.295716	9.68689	-1.88054	0.0677765	0.998737	-4.05077
PARP2	-0.21593	8.73517	-1.88021	0.0678217	0.998737	-4.05107
L3MBTL1	-0.272627	6.60268	-1.87962	0.0679054	0.998737	-4.05165
CYB5R1	-0.196045	9.63874	-1.87942	0.0679328	0.998737	-4.05183
RSL24D1	0.225854	10.8281	1.87931	0.067949	0.998737	-4.05194
FGFRL1	-0.271906	7.19677	-1.87929	0.0679507	0.998737	-4.05196
CALCRL	-0.393276	7.87081	-1.87835	0.0680833	0.998737	-4.05286
WDR7	-0.280213	7.12714	-1.87821	0.0681022	0.998737	-4.05299
QRICH2	0.20685	5.31581	1.87704	0.0682674	0.998737	-4.05411
ABLIM2	-0.291022	7.51405	-1.87697	0.0682763	0.998737	-4.05417
2026-09-09	-0.340727	14.8449	-1.87672	0.0683125	0.998737	-4.05442
TNFRSF11B	0.416726	8.62628	1.87648	0.0683459	0.998737	-4.05464
DNAH7	-0.558296	6.1848	-1.87603	0.0684091	0.998737	-4.05507
NFKBIZ	0.343308	11.3608	1.87568	0.0684593	0.998737	-4.05541
DNAI1	-0.46714	6.02815	-1.87557	0.0684747	0.998737	-4.05552
HNRNPCL1	0.3119	9.71799	1.87497	0.0685583	0.998737	-4.05608
LCE1E	-0.126174	5.0196	-1.87462	0.0686088	0.998737	-4.05642
TBX20	0.14041	5.09189	1.87448	0.0686279	0.998737	-4.05655
ZNF167	-0.184402	5.8723	-1.87429	0.0686549	0.998737	-4.05673
ZNF580	-0.264186	9.23321	-1.87336	0.0687869	0.998737	-4.05762
PSMB10	0.208553	12.2826	1.87294	0.0688466	0.998737	-4.05803
ZNF664	-0.311309	10.3655	-1.87292	0.0688488	0.998737	-4.05804
DKFZP434I0714	0.139321	5.20634	1.87268	0.0688824	0.998737	-4.05827
TRAM2	-0.367554	8.1502	-1.87258	0.0688976	0.998737	-4.05837
GEN1	0.148993	5.42716	1.87208	0.0689685	0.998737	-4.05885
BATF2	0.529121	8.35318	1.87206	0.0689711	0.998737	-4.05886
PHYHIPL	0.139624	5.05007	1.87025	0.0692283	0.998737	-4.06059
LYRM4	0.270365	9.80957	1.86924	0.0693727	0.998737	-4.06155
PNPLA8	0.323179	11.3454	1.86817	0.069525	0.998737	-4.06257
PDCD6IP	-0.255524	11.3155	-1.86741	0.0696334	0.998737	-4.06329
CARS2	-0.287776	12.4976	-1.8673	0.0696489	0.998737	-4.06339
STMN3	-0.257566	11.1776	-1.86705	0.0696846	0.998737	-4.06363
MOSPD3	-0.140292	5.89905	-1.86651	0.0697621	0.998737	-4.06414
NFIC	-0.3683	11.4668	-1.86599	0.0698364	0.998737	-4.06464
TCTEX1D1	-0.277229	5.64192	-1.86553	0.0699032	0.998737	-4.06508
LAMP1	-0.310049	14.9516	-1.86539	0.0699232	0.998737	-4.06521
DCAF5	-0.264062	11.2694	-1.86533	0.0699317	0.998737	-4.06527
EFNB2	-0.44687	9.63541	-1.86494	0.0699872	0.998737	-4.06564
TAGLN3	-0.143624	5.43252	-1.86484	0.0700023	0.998737	-4.06574
LOC729173	0.190146	5.70132	1.86467	0.070026	0.998737	-4.06589
GPHA2	0.177309	5.39486	1.86416	0.0701006	0.998737	-4.06639
CRIPAK	-0.339607	7.5323	-1.86372	0.0701629	0.998737	-4.0668
RIPK4	-0.335849	10.2408	-1.86304	0.0702611	0.998737	-4.06744
MTFP1	0.311306	10.4369	1.86299	0.0702691	0.998737	-4.0675
LOC728763	-0.806125	6.96552	-1.86248	0.0703414	0.998737	-4.06797
TMC4	-0.450982	8.40974	-1.86248	0.0703423	0.998737	-4.06798
ANKRD22	0.378209	6.97601	1.86165	0.070462	0.998737	-4.06877
OS9	-0.229618	11.5076	-1.86141	0.0704963	0.998737	-4.06899
ABHD5	-0.35128	10.1163	-1.8614	0.0704979	0.998737	-4.069
PP7080	-0.255218	7.49024	-1.86004	0.070695	0.998737	-4.07029
WASH1	-0.179977	12.3479	-1.85997	0.0707051	0.998737	-4.07036
MMP26	-0.121019	5.1094	-1.8586	0.0709035	0.998737	-4.07166
FLT3LG	0.141287	6.08331	1.85804	0.0709851	0.998737	-4.07219
PRKAB2	-0.330587	8.70291	-1.85781	0.0710183	0.998737	-4.0724
LINC00479	-0.174526	5.49617	-1.8577	0.0710341	0.998737	-4.07251
DYSF	-0.365975	8.8163	-1.85758	0.0710525	0.998737	-4.07263
CSN2	-0.117464	5.04141	-1.85722	0.0711044	0.998737	-4.07296
TEX11	-0.102972	5.18507	-1.85663	0.0711907	0.998737	-4.07353
DNAH9	-0.540157	6.22718	-1.85576	0.0713183	0.998737	-4.07435
LTA4H	-0.414531	13.0153	-1.85564	0.0713353	0.998737	-4.07446
RTDR1	-0.731281	6.78887	-1.85521	0.0713978	0.998737	-4.07487
TP73	-0.181611	5.64188	-1.85517	0.0714043	0.998737	-4.07491
PPIB	0.270585	10.9257	1.8545	0.071502	0.998737	-4.07554
C10orf92	-0.120956	5.08671	-1.85372	0.0716158	0.998737	-4.07628
C6orf103	-0.40577	5.95287	-1.85213	0.0718493	0.998737	-4.07778
DLG5	-0.225512	7.49091	-1.85181	0.0718966	0.998737	-4.07809
ZCCHC2	-0.400678	9.14813	-1.85113	0.0719961	0.998737	-4.07873
TIE1	-0.455533	8.25454	-1.85101	0.0720148	0.998737	-4.07885
JRK	-0.158426	6.03738	-1.84954	0.072231	0.998737	-4.08023
C21orf91	0.325257	7.84134	1.84928	0.0722688	0.998737	-4.08047
EML2	-0.45252	7.76836	-1.84828	0.0724165	0.998737	-4.08142
NCDN	-0.167978	6.10946	-1.84816	0.0724349	0.998737	-4.08154
MYOF	-0.401463	10.7309	-1.84814	0.0724373	0.998737	-4.08155
USP43	-0.238056	6.07137	-1.84805	0.0724509	0.998737	-4.08164
LRRC29	0.110619	5.36734	1.84759	0.0725187	0.998737	-4.08207
PRODH2	-0.118822	5.11563	-1.84693	0.0726175	0.998737	-4.0827
DNAH5	-0.792791	7.49467	-1.84661	0.0726646	0.998737	-4.083
SRGN	0.338089	14.1529	1.84654	0.0726753	0.998737	-4.08307
POU3F1	0.175761	5.80593	1.84649	0.0726827	0.998737	-4.08311
AKAP1	-0.194305	10.5445	-1.84646	0.0726866	0.998737	-4.08314
DHX57	-0.19439	6.49442	-1.84639	0.0726973	0.998737	-4.08321
RIPK2	0.391522	12.5934	1.84613	0.0727365	0.998737	-4.08346
KCTD1	-0.224498	7.05082	-1.84535	0.0728514	0.998737	-4.08418
WRAP53	-0.19423	6.03144	-1.84482	0.0729306	0.998737	-4.08469
KCNH3	-0.153409	5.74074	-1.84446	0.0729839	0.998737	-4.08502
FANCE	-0.244625	10.3385	-1.84444	0.0729869	0.998737	-4.08504
LOC374890	0.12333	5.08095	1.84365	0.0731044	0.998737	-4.08579
POLD1	-0.210918	9.39463	-1.84336	0.0731479	0.998737	-4.08606
NUDCD3	-0.334167	7.96954	-1.84335	0.0731499	0.998737	-4.08607
LOC100506406	0.145401	5.21049	1.84329	0.073158	0.998737	-4.08612
ULK3	-0.257311	10.5347	-1.84317	0.0731767	0.998737	-4.08624
CD163L1	-0.184175	5.73334	-1.84268	0.0732491	0.998737	-4.0867
ABHD2	-0.389332	7.34697	-1.84217	0.073326	0.998737	-4.08718
MOB1A	0.204565	7.53126	1.84147	0.0734306	0.998737	-4.08784
WDR38	-0.48866	6.18986	-1.8408	0.0735315	0.998737	-4.08848
UPP1	0.224895	12.259	1.84075	0.0735393	0.998737	-4.08853
LOC100131176	-0.25519	5.63041	-1.84037	0.0735958	0.998737	-4.08888
CD34	-0.552491	7.55894	-1.84003	0.0736464	0.998737	-4.0892
HTR3E	0.126039	5.00924	1.83952	0.0737228	0.998737	-4.08968
LEPROTL1	-0.284375	10.0507	-1.8389	0.0738161	0.998737	-4.09026
ITGB8	0.386019	7.53581	1.83869	0.0738485	0.998737	-4.09046
TKTL2	-0.110707	5.12044	-1.83862	0.0738583	0.998737	-4.09052
SPATA3	-0.0922897	5.14727	-1.83714	0.0740821	0.998737	-4.09192
BLZF1	0.389371	8.37783	1.83665	0.0741546	0.998737	-4.09237
STX1B	0.193889	5.24405	1.83614	0.074233	0.998737	-4.09286
AANAT	0.197289	6.03317	1.83582	0.0742802	0.998737	-4.09315
RNF146	-0.441042	9.77977	-1.83577	0.0742886	0.998737	-4.0932
CMTM7	-0.36447	11.0894	-1.83565	0.0743067	0.998737	-4.09332
MILR1	-0.215833	6.37319	-1.83563	0.0743092	0.998737	-4.09333
LINC00477	0.154587	5.0756	1.83489	0.0744216	0.998737	-4.09403
PIGQ	-0.256085	8.08495	-1.83473	0.0744452	0.998737	-4.09418
VCAM1	0.613224	9.0374	1.83444	0.0744901	0.998737	-4.09445
CHP2	-0.518011	5.55966	-1.83377	0.0745909	0.998737	-4.09508
LOC100652849	-0.106433	5.25365	-1.83303	0.0747043	0.998737	-4.09578
ATXN2L	-0.29562	13.8349	-1.8328	0.0747383	0.998737	-4.09599
GBP3	0.424042	10.4353	1.83182	0.0748883	0.998737	-4.09691
SNRPG	0.291183	10.917	1.83097	0.0750171	0.998737	-4.09771
KLHL22	-0.176319	6.52989	-1.83081	0.0750409	0.998737	-4.09785
WT1-AS	0.215089	5.77061	1.83079	0.0750443	0.998737	-4.09787
CTDSP1	-0.305679	12.2858	-1.83054	0.0750832	0.998737	-4.09811
GABRR2	-0.136665	5.26954	-1.8303	0.0751189	0.998737	-4.09833
CIDEA	0.0967855	5.16229	1.82995	0.0751735	0.998737	-4.09867
LOC100129104	0.328623	9.14283	1.82991	0.0751784	0.998737	-4.0987
GANAB	-0.181315	9.98864	-1.82883	0.0753441	0.998737	-4.09971
BRAT1	-0.213726	10.0938	-1.82862	0.0753767	0.998737	-4.09991
UPF1	-0.274369	11.0761	-1.82785	0.075494	0.998737	-4.10063
MAGEA12	-0.119346	5.27729	-1.82712	0.0756057	0.998737	-4.10131
HGS	-0.300241	13.9739	-1.82659	0.0756879	0.998737	-4.10181
TSSK4	0.129425	5.35182	1.82653	0.0756972	0.998737	-4.10187
WDR96	-0.755384	6.62715	-1.82513	0.0759117	0.998737	-4.10317
TTC13	-0.18713	6.39168	-1.82513	0.0759123	0.998737	-4.10318
YWHAH	-0.22975	10.4654	-1.82486	0.0759532	0.998737	-4.10343
SLC6A9	-0.117432	5.37077	-1.82471	0.0759771	0.998737	-4.10357
CAMKK1	-0.260271	6.52542	-1.82404	0.0760804	0.998737	-4.1042
CLDN14	0.703201	8.88904	1.82398	0.0760891	0.998737	-4.10425
ACSM5	0.176609	5.28468	1.82397	0.0760911	0.998737	-4.10426
GLG1	-0.204738	11.351	-1.82369	0.0761341	0.998737	-4.10452
PARP4	-0.298683	7.99254	-1.82366	0.0761379	0.998737	-4.10455
FANCB	0.230355	5.60556	1.82361	0.0761457	0.998737	-4.10459
C17orf97	-0.211795	5.73831	-1.82328	0.0761973	0.998737	-4.1049
CRYBA4	0.106619	5.15679	1.82305	0.0762321	0.998737	-4.10511
BCAS1	-0.304347	5.73667	-1.82294	0.0762494	0.998737	-4.10522
IDH1	-0.426673	8.7821	-1.82262	0.0763	0.998737	-4.10552
TRIM36	0.407472	7.35102	1.82233	0.0763438	0.998737	-4.10579
UBXN4	0.206427	8.75937	1.8219	0.0764106	0.998737	-4.10619
FAM40A	-0.242148	8.61109	-1.82159	0.0764588	0.998737	-4.10648
MB21D1	0.335798	8.05005	1.82083	0.0765759	0.998737	-4.10719
UCP2	-0.455746	7.4152	-1.82073	0.0765925	0.998737	-4.10729
ULBP2	0.244802	6.69428	1.82072	0.0765937	0.998737	-4.1073
TRIP6	-0.209791	10.9386	-1.82065	0.0766038	0.998737	-4.10736
CCDC71	-0.165294	6.13153	-1.82021	0.0766734	0.998737	-4.10777
H2AFY	-0.351306	12.601	-1.8199	0.0767218	0.998737	-4.10806
C12orf43	-0.12459	6.14226	-1.81964	0.076762	0.998737	-4.10831
RAX	0.173877	5.64432	1.81958	0.0767703	0.998737	-4.10836
LOC339260	0.114308	4.91135	1.81914	0.0768386	0.998737	-4.10877
DCLK2	0.191387	6.04814	1.8191	0.0768459	0.998737	-4.10881
MAP6	-0.339023	6.43678	-1.8186	0.0769231	0.998737	-4.10927
TTC21A	-0.472321	9.04438	-1.81833	0.0769659	0.998737	-4.10953
C15orf32	0.115957	5.04588	1.8181	0.0770005	0.998737	-4.10974
ZSWIM2	-0.178213	5.13779	-1.8181	0.0770019	0.998737	-4.10974
FLJ40606	0.366376	4.92127	1.81798	0.0770194	0.998737	-4.10985
KIAA1210	-0.0874268	5.11956	-1.81766	0.0770699	0.998737	-4.11015
TMEM164	-0.296962	8.71296	-1.81763	0.0770739	0.998737	-4.11017
INPP5D	-0.330314	10.0912	-1.81748	0.0770974	0.998737	-4.11031
IFT20	0.311885	8.71274	1.81721	0.0771396	0.998737	-4.11057
MME	-0.328649	7.56113	-1.8162	0.0772976	0.998737	-4.11151
RAI1	-0.281528	9.65591	-1.81589	0.0773467	0.998737	-4.1118
LHX6	-0.426354	7.17244	-1.81574	0.0773705	0.998737	-4.11194
GCH1	0.429206	7.99704	1.81533	0.0774339	0.998737	-4.11232
RILPL1	-0.220534	8.95453	-1.81519	0.0774567	0.998737	-4.11246
LOC100505841	-0.129445	5.14291	-1.81464	0.077542	0.998737	-4.11296
FBXO7	-0.158512	11.4348	-1.81384	0.077667	0.998737	-4.1137
SORCS2	-0.173028	5.81281	-1.81282	0.0778282	0.998737	-4.11466
BECN1	-0.177292	10.1818	-1.8126	0.0778633	0.998737	-4.11487
FNIP1	0.15102	5.44119	1.81219	0.0779269	0.998737	-4.11524
LOC90834	-0.115853	5.2216	-1.81188	0.0779761	0.998737	-4.11553
PROK2	-0.214809	5.73388	-1.8118	0.0779879	0.998737	-4.1156
SYNGR3	0.187414	5.96832	1.81123	0.0780777	0.998737	-4.11613
OR5V1	0.095756	5.32278	1.81113	0.0780948	0.998737	-4.11623
KIF17	0.256235	7.81191	1.81096	0.0781214	0.998737	-4.11639
MAGEA1	0.123718	5.10179	1.81053	0.0781885	0.998737	-4.11678
OBFC1	-0.234804	9.35368	-1.81015	0.0782483	0.998737	-4.11714
VAX2	0.137541	5.25696	1.81012	0.0782544	0.998737	-4.11717
LTA	0.10762	5.4041	1.80965	0.0783286	0.998737	-4.11761
GRM1	-0.0948067	5.07819	-1.80884	0.0784556	0.998737	-4.11835
FAN1	-0.328864	8.17365	-1.80816	0.0785636	0.998737	-4.11899
POPDC2	0.334137	8.8588	1.80815	0.078565	0.998737	-4.11899
LOC100292909	-0.262186	6.72603	-1.80755	0.0786614	0.998737	-4.11956
CSN3	0.103508	5.12356	1.80668	0.0787986	0.998737	-4.12036
OCA2	-0.129722	5.28677	-1.80642	0.0788407	0.998737	-4.12061
PDE4B	0.318011	10.8555	1.80592	0.0789198	0.998737	-4.12107
MKNK2	-0.278496	14.3741	-1.80581	0.0789374	0.998737	-4.12117
SYTL5	0.134809	5.13147	1.80559	0.0789726	0.998737	-4.12138
2026-03-10	-0.177637	5.30639	-1.80556	0.0789777	0.998737	-4.1214
DEFB119	-0.0997631	5.0791	-1.80503	0.0790619	0.998737	-4.12189
NF2	-0.31081	10.2374	-1.805	0.0790666	0.998737	-4.12192
MLPH	-0.423334	11.9291	-1.80484	0.0790924	0.998737	-4.12207
APOL3	0.301883	11.2535	1.80253	0.0794608	0.998737	-4.12421
PCDH11Y	-0.0938467	5.0514	-1.80118	0.0796778	0.998737	-4.12546
TSPAN33	0.271519	7.26846	1.80101	0.0797045	0.998737	-4.12562
CHKA	-0.21535	10.1243	-1.8003	0.0798185	0.998737	-4.12627
HECW1	0.124592	5.24298	1.80029	0.0798194	0.998737	-4.12628
FITM2	-0.250195	7.26677	-1.80012	0.0798481	0.998737	-4.12644
PARK7	-0.128565	13.109	-1.7989	0.0800435	0.998737	-4.12757
ANKRD13B	-0.138811	5.69531	-1.79889	0.0800445	0.998737	-4.12757
CEBPA	0.841665	11.4545	1.79864	0.0800849	0.998737	-4.12781
FRMPD2	-0.171409	5.3092	-1.7982	0.0801572	0.998737	-4.12822
ATP5G2	-0.194695	13.0551	-1.79807	0.080177	0.998737	-4.12833
LOC100133106	0.11475	5.06288	1.79778	0.0802243	0.998737	-4.1286
ZFP30	0.170271	5.10758	1.79719	0.0803196	0.998737	-4.12915
CCNY	-0.266323	8.8366	-1.79718	0.0803212	0.998737	-4.12916
DICER1-AS	-0.188647	6.80007	-1.79698	0.0803535	0.998737	-4.12934
PHRF1	-0.364212	13.3115	-1.79679	0.0803834	0.998737	-4.12951
SDCBP2	-0.27431	9.85639	-1.79669	0.0803998	0.998737	-4.12961
LOC100422737	0.105994	5.05467	1.79656	0.0804207	0.998737	-4.12973
ADPRH	0.170821	5.8046	1.79636	0.0804532	0.998737	-4.12991
CLEC2L	0.194247	5.09723	1.79612	0.0804932	0.998737	-4.13014
SDR39U1	-0.124113	9.48679	-1.79587	0.0805335	0.998737	-4.13037
ABCA13	-0.403005	5.78464	-1.79277	0.0810362	0.998737	-4.13323
AP3M2	-0.28502	7.51141	-1.79205	0.081153	0.998737	-4.13389
DCDC5	-0.515539	6.22012	-1.79205	0.0811532	0.998737	-4.13389
SREBF1	-0.233345	13.0337	-1.79187	0.0811828	0.998737	-4.13406
CCDC37	-0.817895	7.24065	-1.7918	0.081194	0.998737	-4.13412
VARS2	-0.209556	10.3379	-1.79131	0.0812742	0.998737	-4.13458
CLIP4	-0.272241	9.69701	-1.79104	0.0813174	0.998737	-4.13482
LIM2	0.171277	5.42633	1.79093	0.081336	0.998737	-4.13493
HSPBP1	-0.200377	9.42065	-1.79084	0.0813514	0.998737	-4.13501
LCA5	-0.344505	7.79432	-1.79076	0.0813635	0.998737	-4.13508
PIK3C2B	0.381662	12.2249	1.79063	0.0813844	0.998737	-4.1352
MLIP	-0.105383	5.16915	-1.79029	0.0814403	0.998737	-4.13551
CCDC11	-0.550959	6.96637	-1.79024	0.0814481	0.998737	-4.13556
PABPC1L	-0.20686	7.30926	-1.79014	0.0814652	0.998737	-4.13565
KCNQ2	0.106644	5.18714	1.78937	0.0815919	0.998737	-4.13637
IPO9	-0.284424	7.73271	-1.78933	0.0815972	0.998737	-4.1364
CYP24A1	0.339441	6.08482	1.78852	0.0817302	0.998737	-4.13715
EVL	-0.257336	11.0399	-1.78847	0.0817387	0.998737	-4.13719
C17orf63	-0.235646	8.7957	-1.78728	0.0819345	0.998737	-4.13829
SLC12A4	-0.199503	8.68645	-1.78713	0.0819592	0.998737	-4.13843
SS18L2	0.158316	11.6635	1.78656	0.0820517	0.998737	-4.13895
HAS1	0.401575	6.98767	1.78625	0.0821025	0.998737	-4.13923
LINC00346	0.415743	6.71475	1.78609	0.0821295	0.998737	-4.13938
FAM127B	-0.241329	12.3781	-1.78606	0.0821345	0.998737	-4.13941
SUN1	-0.322127	9.32487	-1.78566	0.0821998	0.998737	-4.13978
SERPINB8	0.294217	9.92713	1.78543	0.0822388	0.998737	-4.13999
UBE2CBP	-0.188214	5.95289	-1.78517	0.0822807	0.998737	-4.14023
C7orf62	0.114276	5.0419	1.78404	0.0824684	0.998737	-4.14127
RNASE6	-0.514461	7.31197	-1.78362	0.0825377	0.998737	-4.14166
ACBD6	-0.146454	10.4639	-1.78262	0.0827025	0.998737	-4.14257
C10orf111	-0.106868	5.12844	-1.78229	0.0827567	0.998737	-4.14287
XYLB	-0.120416	5.1943	-1.78223	0.0827674	0.998737	-4.14293
MSX1	0.278319	8.28919	1.78145	0.0828963	0.998737	-4.14365
C10orf47	-0.279744	10.8392	-1.78144	0.0828976	0.998737	-4.14365
KLHDC4	-0.208307	6.12559	-1.78112	0.0829509	0.998737	-4.14395
RNF144B	0.27308	9.60862	1.78012	0.083118	0.998737	-4.14487
ZBTB4	-0.18357	10.1812	-1.78006	0.0831268	0.998737	-4.14492
PODXL	-0.342694	14.0078	-1.77975	0.0831789	0.998737	-4.14521
GPR19	-0.123636	5.28786	-1.77904	0.0832977	0.998737	-4.14586
TSNARE1	-0.169202	8.64312	-1.77844	0.0833973	0.998737	-4.14641
PFAS	-0.27876	6.22023	-1.77729	0.0835881	0.998737	-4.14746
MAGEB3	-0.0966669	4.95587	-1.77725	0.0835955	0.998737	-4.1475
MYBPC1	-0.0955533	5.22841	-1.7772	0.0836036	0.998737	-4.14754
USP4	-0.168547	11.0949	-1.77698	0.0836413	0.998737	-4.14775
ANAPC7	-0.142764	5.81144	-1.77674	0.0836811	0.998737	-4.14797
ABHD15	-0.153001	5.95966	-1.77662	0.0837017	0.998737	-4.14808
LOC100130811	0.141806	5.46298	1.77653	0.0837158	0.998737	-4.14816
SUCLG1	0.17041	9.23009	1.77643	0.0837329	0.998737	-4.14825
ZNF414	-0.187565	9.46305	-1.77626	0.0837617	0.998737	-4.14841
OSBPL10	-0.196274	7.45545	-1.77565	0.083863	0.998737	-4.14896
ATP13A1	-0.271526	7.48725	-1.77477	0.0840102	0.998737	-4.14977
LOC348840	0.112078	5.17101	1.77476	0.0840119	0.998737	-4.14977
IQCD	-0.558654	7.74321	-1.77364	0.0842002	0.998737	-4.1508
LOC643802	0.295611	6.2205	1.77335	0.0842498	0.998737	-4.15107
RABL3	0.174581	6.52588	1.77249	0.0843935	0.998737	-4.15185
MED13L	-0.267294	10.6432	-1.77233	0.084421	0.998737	-4.152
HIRA	-0.574335	9.83891	-1.77148	0.0845651	0.998737	-4.15278
TMEM120B	-0.224214	6.75621	-1.77127	0.0845989	0.998737	-4.15296
MRPS36	0.193917	11.3735	1.76978	0.084851	0.998737	-4.15433
NACC1	0.195606	10.3756	1.76878	0.0850217	0.998737	-4.15525
OR1Q1	0.135176	5.10075	1.76792	0.0851667	0.998737	-4.15603
AFM	-0.0934025	5.01521	-1.76719	0.085291	0.998737	-4.1567
ALDH1A3	-0.370847	8.91927	-1.76668	0.0853772	0.998737	-4.15716
TMEM129	-0.185033	7.71454	-1.76615	0.0854676	0.998737	-4.15764
FYCO1	-0.234358	8.77709	-1.76516	0.0856357	0.998737	-4.15854
LOC100507140	0.272739	6.24436	1.76506	0.0856525	0.998737	-4.15863
CYP46A1	0.133328	5.11903	1.76483	0.0856931	0.998737	-4.15885
FAM136A	-0.162335	9.57589	-1.76478	0.0857011	0.998737	-4.15889
STK11IP	-0.2475	10.5307	-1.76458	0.0857358	0.998737	-4.15908
CALHM2	-0.270255	8.72197	-1.76453	0.0857442	0.998737	-4.15912
SPATA18	-0.602218	7.16052	-1.76453	0.0857443	0.998737	-4.15912
SLC39A7	-0.437023	9.41714	-1.76451	0.0857479	0.998737	-4.15914
HOTAIR	0.106575	4.89609	1.76449	0.0857499	0.998737	-4.15915
TWSG1	0.18022	6.97021	1.7636	0.0859021	0.998737	-4.15996
UNQ6975	0.150558	5.28532	1.76358	0.0859055	0.998737	-4.15998
DPY19L1P1	-0.254314	6.38114	-1.76349	0.085922	0.998737	-4.16007
CHST6	-0.531822	7.44528	-1.7633	0.0859541	0.998737	-4.16024
FLJ30403	-0.153943	5.41988	-1.76305	0.0859969	0.998737	-4.16047
PVRL4	-0.377536	6.09088	-1.76236	0.0861141	0.998737	-4.16109
TAB1	-0.209864	7.02952	-1.76196	0.0861837	0.998737	-4.16146
SEPN1	-0.290811	7.69156	-1.76132	0.0862928	0.998737	-4.16204
BTBD2	-0.249626	6.93497	-1.76075	0.0863902	0.998737	-4.16256
MEPE	0.158907	5.17149	1.76059	0.0864186	0.998737	-4.16271
ARHGEF18	-0.288389	10.1992	-1.76044	0.0864451	0.998737	-4.16285
HOOK2	-0.304308	8.15398	-1.76032	0.0864647	0.998737	-4.16295
ARL8A	-0.147488	12.2893	-1.75953	0.0866003	0.998737	-4.16367
IFT122	-0.232751	7.93177	-1.75822	0.0868265	0.998737	-4.16486
MCF2L2	0.125317	5.0077	1.7581	0.0868477	0.998737	-4.16497
ITGA3	-0.30609	8.64607	-1.75766	0.0869224	0.998737	-4.16537
FBXO16	-0.171148	5.70871	-1.75736	0.0869742	0.998737	-4.16564
CCDC169	-0.0952622	5.22411	-1.75734	0.086979	0.998737	-4.16566
DET1	-0.304536	7.52466	-1.757	0.087038	0.998737	-4.16597
LOC400756	0.195035	5.27295	1.75696	0.0870437	0.998737	-4.166
SLCO2B1	-0.476926	8.5118	-1.75611	0.0871906	0.998737	-4.16677
LOC100507190	0.136917	4.92265	1.75611	0.0871917	0.998737	-4.16678
FAM124A	0.25113	7.17697	1.75598	0.0872127	0.998737	-4.16689
SH3RF1	-0.223334	9.91036	-1.75275	0.0877748	0.998737	-4.16983
TPD52L1	-0.356909	9.45577	-1.75271	0.0877805	0.998737	-4.16986
RAP2A	0.223915	8.55351	1.75227	0.0878576	0.998737	-4.17026
NEK10	-0.459162	6.58609	-1.75133	0.088022	0.998737	-4.17111
TMEM69	-0.204264	6.52774	-1.75062	0.0881449	0.998737	-4.17175
FBXL18	0.179485	5.80901	1.7506	0.0881496	0.998737	-4.17177
CCR1	-0.508406	9.57308	-1.7503	0.0882008	0.998737	-4.17204
FLJ21369	0.130263	5.6233	1.75021	0.0882176	0.998737	-4.17213
ATP2A1	-0.0803389	5.23551	-1.75012	0.0882334	0.998737	-4.17221
TTC26	-0.146414	5.59666	-1.74993	0.088267	0.998737	-4.17238
OSBPL7	-0.0842411	5.20797	-1.7496	0.0883242	0.998737	-4.17268
YSK4	-0.319954	5.66998	-1.74946	0.0883484	0.998737	-4.1728
LINC00174	-0.302657	7.1588	-1.74916	0.0884013	0.998737	-4.17308
RPLP0P2	-0.261074	15.6478	-1.74844	0.0885276	0.998737	-4.17373
RAB32	0.280171	11.028	1.74835	0.0885428	0.998737	-4.17381
GPI	-0.432314	14.006	-1.74796	0.0886107	0.998737	-4.17416
PHF19	0.254547	9.3213	1.74793	0.0886165	0.998737	-4.17419
ADAM28	-0.439605	7.26094	-1.74778	0.0886438	0.998737	-4.17433
ALG9	-0.314362	8.16031	-1.74736	0.0887167	0.998737	-4.1747
ENTPD6	-0.215135	9.23584	-1.7467	0.0888331	0.998737	-4.1753
ANP32A	-0.221531	8.39255	-1.74608	0.0889413	0.998737	-4.17586
EPB41L4B	-0.372827	7.29247	-1.74602	0.0889531	0.998737	-4.17592
FTO	-0.395525	8.44897	-1.74599	0.0889571	0.998737	-4.17594
EIF2C4	-0.205021	8.41792	-1.74592	0.0889703	0.998737	-4.17601
LOC100652958	-0.13897	5.51086	-1.74563	0.0890219	0.998737	-4.17627
MICALL1	0.19879	6.47525	1.74557	0.0890313	0.998737	-4.17632
SORBS3	-0.238059	10.7815	-1.7454	0.0890612	0.998737	-4.17647
C1orf101	-0.107946	5.26115	-1.74506	0.089122	0.998737	-4.17678
CKMT1A	-0.353688	6.03573	-1.74462	0.0891999	0.998737	-4.17718
KCNN4	0.290236	9.70182	1.74375	0.0893535	0.998737	-4.17797
SLC43A2	0.289188	7.53884	1.74373	0.0893561	0.998737	-4.17798
GJA9	0.131124	5.24327	1.74366	0.089369	0.998737	-4.17805
ZNF30	-0.189947	5.76987	-1.74324	0.0894424	0.998737	-4.17842
LILRA3	0.594281	7.60042	1.74319	0.0894522	0.998737	-4.17847
WFIKKN2	0.265904	5.42635	1.74306	0.089475	0.998737	-4.17859
POLA1	-0.193653	7.92907	-1.74286	0.0895099	0.998737	-4.17877
ZNF768	-0.330929	7.88026	-1.7427	0.0895392	0.998737	-4.17892
SPG7	-0.213921	10.6373	-1.74256	0.0895638	0.998737	-4.17904
MRPS18B	-0.149305	11.6875	-1.74252	0.0895711	0.998737	-4.17908
ADIPOR2	-0.448494	9.61092	-1.74198	0.0896661	0.998737	-4.17956
VPS39	-0.219091	7.02698	-1.74167	0.0897215	0.998737	-4.17984
FLJ40434	0.105722	5.03719	1.74135	0.0897776	0.998737	-4.18013
BZW2	-0.228059	10.4097	-1.74111	0.0898203	0.998737	-4.18035
LOC100652762	0.354682	8.04272	1.74076	0.0898824	0.998737	-4.18066
GPC1	-0.266059	9.68852	-1.73977	0.0900592	0.998737	-4.18156
GBP2	0.351829	11.4686	1.73927	0.0901471	0.998737	-4.182
MTMR11	-0.271265	8.57967	-1.73901	0.0901943	0.998737	-4.18224
FRS3	-0.156587	7.09733	-1.739	0.0901949	0.998737	-4.18225
SNRNP70	-0.276494	13.0384	-1.73899	0.0901971	0.998737	-4.18226
MAGEB1	0.172309	5.37386	1.73897	0.0902014	0.998737	-4.18228
PDZD9	0.127058	5.01307	1.73842	0.0902992	0.998737	-4.18277
FAM102A	-0.248713	11.2252	-1.73781	0.0904083	0.998737	-4.18332
GGA3	-0.273411	8.18544	-1.73723	0.090511	0.998737	-4.18384
TGOLN2	-0.288768	11.0886	-1.73634	0.0906703	0.998737	-4.18464
SMG6	-0.30792	8.09654	-1.73608	0.0907171	0.998737	-4.18488
HSD17B3	0.122506	5.20769	1.73551	0.0908185	0.998737	-4.18539
ZAR1	0.146388	5.36978	1.73547	0.0908261	0.998737	-4.18543
DYDC1	-0.116187	5.25602	-1.73448	0.0910029	0.998737	-4.18631
TMPRSS9	0.240581	5.88309	1.73392	0.0911032	0.998737	-4.18682
RAB35	-0.332384	10.9856	-1.7337	0.0911426	0.998737	-4.18701
EIF3C	-0.352959	14.792	-1.73357	0.091167	0.998737	-4.18714
ZNF507	-0.194241	6.62383	-1.73351	0.0911768	0.998737	-4.18718
SLC10A2	-0.127105	5.32254	-1.73348	0.0911833	0.998737	-4.18722
HOXA1	0.170398	5.16625	1.73339	0.0911989	0.998737	-4.18729
L2HGDH	-0.147347	5.75572	-1.73337	0.0912023	0.998737	-4.18731
MAML2	0.124717	6.61749	1.73335	0.0912057	0.998737	-4.18733
SNX15	0.194351	6.46454	1.73302	0.091266	0.998737	-4.18763
ARHGAP18	-0.334967	8.3398	-1.73257	0.0913462	0.998737	-4.18803
CERS6	-0.247342	9.59929	-1.73233	0.09139	0.998737	-4.18825
C21orf15	-0.108006	5.32635	-1.73161	0.0915191	0.998737	-4.18889
RNF167	-0.175316	11.3893	-1.73064	0.0916938	0.998737	-4.18976
COTL1	-0.29461	12.8401	-1.73023	0.0917688	0.998737	-4.19013
CAST	-0.18315	12.4721	-1.72957	0.0918873	0.998737	-4.19072
ADAMTS6	0.102958	5.1597	1.72955	0.0918907	0.998737	-4.19074
FAM123C	0.170898	5.53543	1.72859	0.092066	0.998737	-4.19161
PZP	-0.357772	5.96242	-1.72743	0.0922758	0.998737	-4.19264
SCAMP4	-0.126813	5.89646	-1.72738	0.0922846	0.998737	-4.19269
C3orf15	-0.194526	5.99388	-1.72705	0.0923437	0.998737	-4.19298
LOC100506348	-0.112191	5.05754	-1.72702	0.0923503	0.998737	-4.19301
NLRX1	-0.253628	8.8159	-1.727	0.0923534	0.998737	-4.19303
PROK1	0.14299	5.04685	1.72647	0.0924496	0.998737	-4.1935
RNF144A	0.138445	5.60493	1.72636	0.0924701	0.998737	-4.1936
ZSCAN18	-0.309523	10.5722	-1.72569	0.092592	0.998737	-4.1942
PCDHGC5	-0.0895741	5.17356	-1.72552	0.0926224	0.998737	-4.19435
EIF4EBP2	-0.150782	11.7132	-1.72537	0.0926506	0.998737	-4.19449
CREG1	0.37465	11.9364	1.72521	0.0926793	0.998737	-4.19463
A4GALT	0.366124	9.65977	1.72512	0.0926963	0.998737	-4.19472
LOC100131496	0.0827071	5.2285	1.725	0.0927168	0.998737	-4.19482
CLDN22	-0.111257	5.1765	-1.7244	0.0928269	0.998737	-4.19536
PCMTD1	0.334993	9.19619	1.72431	0.0928431	0.998737	-4.19544
GPR149	-0.22208	5.35617	-1.72418	0.0928663	0.998737	-4.19555
SLA	-0.43268	11.549	-1.72395	0.0929083	0.998737	-4.19576
GNAS	-0.295244	14.6262	-1.72354	0.0929846	0.998737	-4.19613
C15orf43	0.10611	5.07839	1.72344	0.0930027	0.998737	-4.19622
VAV1	0.308914	9.02167	1.72335	0.093019	0.998737	-4.1963
NEURL4	-0.255254	7.43422	-1.72284	0.0931125	0.998737	-4.19676
FLJ23865	0.139465	5.65983	1.72261	0.0931541	0.998737	-4.19696
MCTP1	0.25366	7.01835	1.72243	0.0931864	0.998737	-4.19712
RSPH3	-0.394379	8.47958	-1.72225	0.0932195	0.998737	-4.19728
HBBP1	0.179397	5.35881	1.72175	0.0933123	0.998737	-4.19773
CAMK2B	-0.190728	5.5101	-1.72173	0.0933159	0.998737	-4.19775
DNAJA3	-0.229183	9.43201	-1.7217	0.0933215	0.998737	-4.19778
LRP5	-0.159335	6.70275	-1.72134	0.0933873	0.998737	-4.1981
NBEA	-0.244836	6.35442	-1.72052	0.0935373	0.998737	-4.19883
IGF2BP1	0.15587	5.45045	1.72047	0.0935471	0.998737	-4.19887
ALG3	-0.299512	9.90834	-1.72011	0.0936127	0.998737	-4.19919
GALNT13	0.148554	5.33009	1.71981	0.093668	0.998737	-4.19946
OSTalpha	-0.31737	5.68987	-1.7197	0.0936875	0.998737	-4.19956
ZNF252	-0.110663	5.44115	-1.71934	0.0937533	0.998737	-4.19988
LMLN	-0.296109	7.00455	-1.71845	0.0939173	0.998737	-4.20067
MMAA	0.202862	7.28878	1.7176	0.0940744	0.998737	-4.20143
KCNRG	-0.204207	5.78305	-1.71644	0.0942878	0.998737	-4.20246
ZDHHC4	-0.171887	10.6101	-1.71634	0.0943066	0.998737	-4.20255
SLC20A2	-0.258347	9.22511	-1.71613	0.0943467	0.998737	-4.20275
PLXNB1	-0.243187	7.15052	-1.71607	0.0943575	0.998737	-4.2028
LOC100129034	-0.220384	6.93501	-1.71591	0.0943864	0.998737	-4.20294
LOC145837	-0.244782	5.99649	-1.7147	0.09461	0.998737	-4.20401
GNL3L	-0.262651	9.8324	-1.71442	0.094663	0.998737	-4.20427
PWP1	-0.281135	11.293	-1.7144	0.0946664	0.998737	-4.20429
NKAP	0.142284	8.3542	1.71427	0.0946912	0.998737	-4.20441
TSKU	-0.2679	8.75893	-1.71417	0.0947095	0.998737	-4.20449
NGF	0.232476	5.8656	1.71376	0.0947846	0.998737	-4.20485
GPR116	-0.29267	10.3647	-1.71331	0.094868	0.998737	-4.20525
CBWD6	0.106787	5.29125	1.7133	0.0948699	0.998737	-4.20526
LOC157627	0.133876	5.21556	1.71288	0.094948	0.998737	-4.20564
SETDB1	-0.252287	9.58091	-1.71253	0.0950131	0.998737	-4.20595
TMEM131	-0.296538	8.24811	-1.7125	0.0950189	0.998737	-4.20598
TTC18	-0.647361	7.59351	-1.71185	0.0951396	0.998737	-4.20655
ZNF181	0.136785	5.99946	1.71183	0.0951437	0.998737	-4.20657
TOB1	-0.240959	8.74286	-1.71091	0.095315	0.998737	-4.20739
ITPKB	-0.417889	10.0081	-1.71073	0.0953491	0.998737	-4.20755
AP1S3	0.246065	7.20766	1.71069	0.0953554	0.998737	-4.20758
DUSP18	-0.311453	8.27141	-1.71041	0.0954091	0.998737	-4.20784
AQP1	-0.490215	13.3163	-1.70976	0.0955295	0.998737	-4.20841
ENG	-0.423305	8.79153	-1.70959	0.0955609	0.998737	-4.20856
PLEKHM1	-0.329102	11.4176	-1.70937	0.0956029	0.998737	-4.20876
CCNJL	-0.332595	6.90906	-1.70907	0.095659	0.998737	-4.20903
GALNTL5	-0.0833881	5.06394	-1.7084	0.0957845	0.998737	-4.20962
EXOC3L2	-0.167939	15.9556	-1.70806	0.0958485	0.998737	-4.20993
CCDC140	0.100452	5.04487	1.7078	0.0958974	0.998737	-4.21016
ENDOD1	-0.265343	8.4151	-1.7073	0.0959902	0.998737	-4.2106
NPRL3	-0.239437	9.34078	-1.70726	0.0959988	0.998737	-4.21064
FLNB	-0.303562	9.31906	-1.70719	0.0960103	0.998737	-4.21069
HDDC2	-0.177512	8.9654	-1.70704	0.0960392	0.998737	-4.21083
JUP	-0.242641	9.79366	-1.70687	0.0960716	0.998737	-4.21098
BNIP1	0.274925	7.8564	1.70673	0.096097	0.998737	-4.2111
RAPGEF4	-0.27594	6.54602	-1.70648	0.0961451	0.998737	-4.21133
VAV3	-0.407746	7.92155	-1.70635	0.0961684	0.998737	-4.21144
SOAT2	0.159089	5.52662	1.70612	0.0962127	0.998737	-4.21165
HPGDS	0.402965	9.44438	1.7059	0.0962527	0.998737	-4.21184
PDZRN4	0.0955319	5.0894	1.70582	0.0962686	0.998737	-4.21191
OR2B2	0.214855	5.38006	1.70544	0.0963403	0.998737	-4.21225
PPOX	-0.256179	8.82122	-1.70537	0.0963539	0.998737	-4.21232
ANKMY1	-0.237973	6.03584	-1.7052	0.0963846	0.998737	-4.21246
ABHD12B	-0.146036	5.18795	-1.70493	0.0964361	0.998737	-4.2127
LOC257358	0.304652	5.35335	1.70469	0.0964805	0.998737	-4.21291
MYO1D	-0.137985	8.01888	-1.70442	0.0965326	0.998737	-4.21316
LOC100506234	0.0990328	5.35851	1.70439	0.0965377	0.998737	-4.21318
GRAMD4	-0.236317	8.89376	-1.70433	0.096548	0.998737	-4.21323
WARS	0.338436	11.6364	1.70245	0.0969029	0.998737	-4.2149
MOGAT2	0.124715	4.98929	1.70142	0.0970983	0.998737	-4.21581
ZBTB45	-0.199963	10.1225	-1.70082	0.0972133	0.998737	-4.21635
METTL3	-0.279315	7.49668	-1.70059	0.0972564	0.998737	-4.21655
PROKR1	0.155536	5.85876	1.70052	0.0972693	0.998737	-4.21661
TTC25	-0.589703	8.16276	-1.70031	0.0973091	0.998737	-4.21679
STX16	-0.267638	9.89664	-1.69999	0.0973708	0.998737	-4.21708
LOC100499194	0.0905425	5.1057	1.69998	0.0973722	0.998737	-4.21709
IFITM2	-0.23629	13.0168	-1.69987	0.097393	0.998737	-4.21719
KCNMB3	0.238849	5.74106	1.69901	0.0975566	0.998737	-4.21795
LOC100287221	-0.0919364	5.18968	-1.69897	0.0975636	0.998737	-4.21798
MBP	-0.193607	8.75076	-1.69876	0.0976029	0.998737	-4.21816
VN1R2	0.0999196	4.96406	1.69859	0.0976357	0.998737	-4.21832
LOC100130705	0.13479	5.42639	1.69833	0.0976859	0.998737	-4.21855
C6orf165	-0.591202	6.80269	-1.69812	0.0977246	0.998737	-4.21873
AZI1	-0.286555	9.92853	-1.69801	0.0977468	0.998737	-4.21883
MVK	-0.243412	10.9259	-1.6971	0.0979196	0.998737	-4.21963
ZFP36L2	-0.307934	12.5818	-1.69658	0.0980183	0.998737	-4.22009
TMPRSS11B	0.0949242	5.15255	1.6961	0.0981106	0.998737	-4.22052
RPSAP52	0.166485	12.0156	1.69606	0.0981185	0.998737	-4.22055
TRIB2	-0.309516	8.07795	-1.696	0.0981304	0.998737	-4.22061
SLC2A8	-0.201753	10.5867	-1.69573	0.098182	0.998737	-4.22085
MINA	-0.22209	7.32466	-1.69545	0.0982354	0.998737	-4.22109
ZSWIM5	-0.168133	5.80103	-1.69495	0.0983311	0.998737	-4.22153
TNFRSF4	0.458299	8.05308	1.69462	0.098394	0.998737	-4.22183
ZDHHC1	-0.127509	5.90377	-1.69424	0.0984672	0.998737	-4.22216
DUSP15	0.316841	8.3423	1.69321	0.0986639	0.998737	-4.22307
C19orf43	0.194245	11.215	1.69313	0.0986793	0.998737	-4.22314
KCNS1	0.118068	5.22245	1.69292	0.0987191	0.998737	-4.22332
SERPINB11	-0.162285	5.38655	-1.69272	0.0987572	0.998737	-4.2235
C1orf201	-0.264535	7.41835	-1.69097	0.0990939	0.998737	-4.22504
LOC400891	-0.614044	6.53285	-1.6908	0.0991277	0.998737	-4.22519
C22orf37	0.2895	6.13425	1.68939	0.0994	0.998737	-4.22644
KIRREL3-AS3	0.137238	5.18718	1.68938	0.0994018	0.998737	-4.22644
ERG	-0.395772	9.09374	-1.68934	0.09941	0.998737	-4.22648
CAPZA3	0.101046	5.10462	1.68886	0.0995023	0.998737	-4.2269
CEP72	-0.224136	6.83016	-1.6887	0.0995328	0.998737	-4.22704
CALCA	0.312819	6.80361	1.6887	0.099533	0.998737	-4.22704
AP3D1	-0.341253	13.4884	-1.68829	0.0996129	0.998737	-4.22741
SLC38A4	-0.100616	5.1887	-1.68782	0.0997025	0.998737	-4.22781
SRRM2	-0.201756	12.9279	-1.68739	0.0997858	0.998737	-4.22819
HOXC8	-0.105252	5.1588	-1.68727	0.0998093	0.998737	-4.2283
FAM150B	0.445544	9.29577	1.68686	0.0998886	0.998737	-4.22866
LTB	0.514739	11.649	1.68661	0.0999383	0.998737	-4.22888
C5orf45	-0.246155	9.72631	-1.68615	0.100028	0.998737	-4.22929
KIAA0195	-0.239508	6.60771	-1.68609	0.100038	0.998737	-4.22934
HSF2	-0.225004	9.25612	-1.68583	0.100089	0.998737	-4.22956
AP1S2	0.279536	9.45296	1.68567	0.10012	0.998737	-4.22971
DDN	-0.142556	5.56632	-1.68539	0.100175	0.998737	-4.22995
CNFN	0.299427	8.88933	1.68503	0.100244	0.998737	-4.23027
MGC39545	0.102541	5.10014	1.6846	0.100328	0.998737	-4.23065
PRPF40B	-0.143228	7.18213	-1.68442	0.100363	0.998737	-4.23081
BBS1	-0.246901	6.46117	-1.68404	0.100437	0.998737	-4.23114
IQCF4	-0.102249	5.16184	-1.6838	0.100483	0.998737	-4.23135
PHC2	-0.357198	13.6748	-1.68352	0.100538	0.998737	-4.23159
TLE2	-0.208054	9.38872	-1.68347	0.100549	0.998737	-4.23164
NXF2	-0.330564	5.60233	-1.68314	0.100612	0.998737	-4.23193
LRRC27	-0.135439	5.86828	-1.68292	0.100656	0.998737	-4.23212
ITGA6	-0.394894	8.60914	-1.68243	0.100751	0.998737	-4.23255
WSCD1	-0.366416	5.81609	-1.68233	0.10077	0.998737	-4.23264
ITIH1	-0.211465	5.77418	-1.68233	0.10077	0.998737	-4.23264
EIF3D	-0.215401	14.8049	-1.6819	0.100854	0.998737	-4.23302
C16orf93	-0.524407	8.71943	-1.68161	0.100911	0.998737	-4.23327
RNF26	-0.177906	8.8884	-1.68161	0.100912	0.998737	-4.23327
BCO2	-0.183671	6.18582	-1.68151	0.10093	0.998737	-4.23336
PNMA3	-0.230221	7.3359	-1.6809	0.10105	0.998737	-4.23389
SLC35A2	-0.203939	8.11502	-1.68076	0.101077	0.998737	-4.23401
ZNF514	-0.252847	6.79964	-1.68068	0.101094	0.998737	-4.23409
MAGEA11	0.0910868	4.9656	1.68065	0.101099	0.998737	-4.23411
UNC5D	-0.0879347	4.96813	-1.68048	0.101133	0.998737	-4.23427
SCAP	-0.262293	9.8828	-1.67998	0.101231	0.998737	-4.2347
DACH2	0.13122	5.00629	1.67978	0.101269	0.998737	-4.23487
SCRIB	-0.227736	10.9409	-1.67978	0.101271	0.998737	-4.23488
SELL	0.104967	5.22505	1.67942	0.10134	0.998737	-4.23519
NSUN7	-0.350139	6.85436	-1.67941	0.101343	0.998737	-4.2352
CDS1	-0.467329	7.52847	-1.67928	0.101367	0.998737	-4.23531
TP53I11	-0.314582	8.06193	-1.67928	0.101369	0.998737	-4.23532
LOC100288798	0.272651	5.25491	1.67925	0.101374	0.998737	-4.23534
TTC7A	-0.194077	8.98138	-1.6791	0.101403	0.998737	-4.23547
DAG1	-0.293009	7.63307	-1.67899	0.101425	0.998737	-4.23557
RNASEL	-0.261902	7.15154	-1.67869	0.101483	0.998737	-4.23583
PNPLA2	-0.326807	8.07487	-1.67864	0.101494	0.998737	-4.23588
FKSG83	0.111421	5.14501	1.67862	0.101498	0.998737	-4.2359
TAF6	-0.276686	9.8142	-1.67856	0.10151	0.998737	-4.23595
PM20D1	0.136176	5.11615	1.67846	0.10153	0.998737	-4.23604
KREMEN1	0.253146	10.459	1.67822	0.101576	0.998737	-4.23624
DZIP1L	-0.299284	5.99864	-1.67807	0.101606	0.998737	-4.23637
LAMA4	-0.444176	11.9225	-1.678	0.101619	0.998737	-4.23644
HCK	0.51188	8.47882	1.67734	0.101749	0.998737	-4.23701
PDHA2	0.102406	5.0752	1.67709	0.101798	0.998737	-4.23723
AMIGO3	0.192833	6.58392	1.67614	0.101985	0.998737	-4.23806
MAU2	-0.22728	8.08167	-1.67609	0.101995	0.998737	-4.2381
KIAA2013	-0.257518	10.2266	-1.67571	0.10207	0.998737	-4.23844
ENPP3	0.227362	6.06217	1.67565	0.102082	0.998737	-4.23849
ZNF133	-0.219683	9.69047	-1.67491	0.102229	0.998737	-4.23914
NARS	-0.210679	9.48501	-1.67469	0.102271	0.998737	-4.23933
LOC100507800	0.160244	5.82869	1.67455	0.1023	0.998737	-4.23945
DHX40	0.134612	5.93152	1.67437	0.102336	0.998737	-4.23962
GHITM	0.136253	10.5689	1.67401	0.102407	0.998737	-4.23993
GLB1L3	-0.0842027	4.96938	-1.67379	0.102449	0.998737	-4.24012
FAM177A1	0.175287	11.3461	1.67237	0.102731	0.998737	-4.24136
ACVR1C	0.284616	6.62433	1.67179	0.102847	0.998737	-4.24187
OTUD6A	0.13104	5.29383	1.67144	0.102916	0.998737	-4.24217
EIF4G3	-0.307658	8.60604	-1.67029	0.103146	0.998737	-4.24318
RBPMS	-0.278288	9.25336	-1.67	0.103203	0.998737	-4.24343
C10orf57	-0.217176	6.81615	-1.66943	0.103317	0.998737	-4.24393
PDE1C	0.138778	5.47287	1.66888	0.103427	0.998737	-4.24441
IFIT1	0.409384	10.0403	1.66858	0.103486	0.998737	-4.24466
PYGM	0.162762	6.1084	1.66834	0.103534	0.998737	-4.24488
UQCC	-0.206442	8.04723	-1.66742	0.103717	0.998737	-4.24567
ZYG11B	-0.128253	9.61289	-1.6671	0.103782	0.998737	-4.24596
CASR	0.129308	5.08703	1.66699	0.103805	0.998737	-4.24606
EXOC3	-0.204474	7.13669	-1.66672	0.103858	0.998737	-4.24629
KISS1R	0.384297	8.2225	1.66671	0.10386	0.998737	-4.2463
NKD2	-0.439871	11.3476	-1.6666	0.103882	0.998737	-4.24639
S100A6	-0.151779	16.7377	-1.66622	0.103958	0.998737	-4.24672
IFT140	-0.244458	7.04686	-1.66502	0.104199	0.998737	-4.24777
SPHK2	-0.213682	9.36513	-1.66459	0.104284	0.998737	-4.24814
WLS	-0.321628	7.3528	-1.66432	0.10434	0.998737	-4.24838
LTBP2	-0.283429	7.83506	-1.66415	0.104373	0.998737	-4.24852
MLXIP	-0.408872	9.51626	-1.66362	0.10448	0.998737	-4.24898
LOC100652730	0.304255	5.71103	1.66361	0.104483	0.998737	-4.249
FAM83C	0.12916	5.29913	1.66357	0.104489	0.998737	-4.24902
DSE	0.299559	10.5261	1.66236	0.104735	0.998737	-4.25008
WDR92	-0.304513	7.2962	-1.66123	0.104962	0.998737	-4.25106
SIRT3	-0.165197	8.0647	-1.66107	0.104995	0.998737	-4.2512
FAM106CP	-0.122444	5.20556	-1.66103	0.105003	0.998737	-4.25124
FOXJ1	-0.722619	8.21844	-1.66063	0.105083	0.998737	-4.25158
FAM78B	-0.0953411	5.162	-1.65915	0.105384	0.998737	-4.25287
DNAJB6	0.18505	12.5352	1.65895	0.105425	0.998737	-4.25305
LOC146880	-0.213694	7.83106	-1.65882	0.10545	0.998737	-4.25315
ZBTB6	-0.126258	5.66617	-1.65876	0.105463	0.998737	-4.25321
FAM127A	-0.275825	12.0527	-1.65819	0.105579	0.998737	-4.2537
C3orf27	-0.119353	5.26613	-1.65807	0.105601	0.998737	-4.2538
CAPRIN2	-0.193667	7.69549	-1.6579	0.105637	0.998737	-4.25396
MYCBPAP	-0.610089	7.01648	-1.65726	0.105767	0.998737	-4.25451
KRT18P55	-0.394745	11.8834	-1.65693	0.105833	0.998737	-4.25479
CASC1	-0.392368	6.05219	-1.6569	0.105839	0.998737	-4.25482
DNAJC3	0.311725	9.76114	1.65638	0.105946	0.998737	-4.25527
NME9	-0.313929	5.74934	-1.65637	0.105948	0.998737	-4.25528
LDHAL6B	-0.109175	5.01174	-1.65611	0.106	0.998737	-4.2555
TAF5L	-0.445605	6.62755	-1.6557	0.106085	0.998737	-4.25586
F11R	-0.263275	13.5443	-1.65565	0.106095	0.998737	-4.2559
UNC5B	-0.401143	10.3975	-1.6554	0.106144	0.998737	-4.25612
PLIN5	-0.291871	7.61149	-1.65508	0.10621	0.998737	-4.2564
SLC25A15	-0.209353	6.71787	-1.65496	0.106235	0.998737	-4.2565
C2orf55	-0.352115	7.48799	-1.65377	0.106478	0.998737	-4.25753
LDB2	-0.336917	7.01961	-1.65371	0.10649	0.998737	-4.25758
KCNAB1	-0.118544	5.30275	-1.65351	0.106531	0.998737	-4.25776
HPCAL4	0.0948217	5.20407	1.65274	0.106689	0.998737	-4.25842
BTBD6	-0.244589	12.4066	-1.65232	0.106774	0.998737	-4.25878
ATP1A1	-0.275566	13.3331	-1.65231	0.106777	0.998737	-4.2588
GLIPR1L1	0.173947	5.05206	1.65174	0.106894	0.998737	-4.25929
MBOAT1	-0.267773	6.87833	-1.65173	0.106896	0.998737	-4.2593
RHD	0.0862354	5.1467	1.65131	0.106982	0.998737	-4.25966
RRAGA	-0.172356	11.6184	-1.65115	0.107014	0.998737	-4.25979
RECQL5	-0.148421	6.54481	-1.65091	0.107064	0.998737	-4.26001
LOC100144602	0.106458	5.13077	1.65081	0.107085	0.998737	-4.26009
SLC37A2	-0.556965	8.21116	-1.6506	0.107128	0.998737	-4.26027
FANCL	-0.219189	8.42067	-1.6506	0.107128	0.998737	-4.26028
SMPD4	-0.230314	12.3658	-1.65056	0.107136	0.998737	-4.26031
SCFD2	-0.210927	6.88252	-1.6503	0.107189	0.998737	-4.26053
ZFP90	-0.218659	7.17283	-1.64986	0.10728	0.998737	-4.26091
S100A3	0.390888	9.00717	1.64981	0.10729	0.998737	-4.26095
TEX261	-0.252443	7.63067	-1.64958	0.107338	0.998737	-4.26115
TMCO4	-0.20966	8.10485	-1.64914	0.107428	0.998737	-4.26153
CCL19	0.789075	10.7769	1.64913	0.107429	0.998737	-4.26154
TCTN2	-0.112709	5.26895	-1.64811	0.10764	0.998737	-4.26242
TMEM39B	-0.282593	8.17917	-1.6476	0.107745	0.998737	-4.26286
LPAR3	-0.39221	6.34037	-1.64701	0.107867	0.998737	-4.26337
CYB5R3	-0.266325	14.9537	-1.64672	0.107928	0.998737	-4.26363
PSMA2	0.206635	11.6636	1.64627	0.108021	0.998737	-4.26401
CCL8	0.602426	8.28003	1.64597	0.108083	0.998737	-4.26427
ARMC3	-0.6374	6.7134	-1.64592	0.108092	0.998737	-4.26431
C3orf62	-0.0822569	5.66293	-1.64564	0.108151	0.998737	-4.26455
RBL2	-0.237781	7.7831	-1.64538	0.108205	0.998737	-4.26478
AIM2	0.326597	6.66986	1.6451	0.108262	0.998737	-4.26502
CMTM4	-0.19557	9.58454	-1.64508	0.108267	0.998737	-4.26504
PTPRF	-0.248522	11.5053	-1.64473	0.10834	0.998737	-4.26534
USP39	-0.171154	12.2008	-1.64406	0.108478	0.998737	-4.26592
GABRA2	0.132215	5.12967	1.64388	0.108516	0.998737	-4.26607
SLC2A1	-0.260504	11.8877	-1.64356	0.108582	0.998737	-4.26635
ALG1	-0.157271	7.83849	-1.64332	0.108632	0.998737	-4.26655
CAPN6	-0.120309	5.27394	-1.64326	0.108645	0.998737	-4.26661
LOC254559	-0.112379	5.08019	-1.64289	0.108722	0.998737	-4.26693
KRT18	-0.322362	13.9438	-1.64257	0.108788	0.998737	-4.2672
GFM2	-0.191692	8.99739	-1.64254	0.108795	0.998737	-4.26723
DNAJC3-AS1	0.208669	6.97511	1.64203	0.108901	0.998737	-4.26767
PLCG1	-0.162246	6.88161	-1.64179	0.10895	0.998737	-4.26787
MIR100HG	-0.249053	6.77644	-1.64179	0.108951	0.998737	-4.26787
GGA1	-0.238175	12.3683	-1.6412	0.109072	0.998737	-4.26837
HDAC10	-0.387837	13.6518	-1.6412	0.109074	0.998737	-4.26838
IRX1	-0.171474	5.76097	-1.64098	0.109118	0.998737	-4.26856
BET1L	0.302502	7.73513	1.64038	0.109245	0.998737	-4.26908
ID2	0.227582	12.2443	1.64027	0.109268	0.998737	-4.26918
CX3CL1	0.453337	13.7725	1.64005	0.109313	0.998737	-4.26937
TUBB2B	0.490592	7.93864	1.63959	0.109409	0.998737	-4.26976
PTPN23	-0.335149	8.68533	-1.63772	0.1098	0.998737	-4.27137
GZMB	0.487142	10.7111	1.63712	0.109928	0.998737	-4.27189
SEZ6L	0.270678	5.24299	1.63637	0.110085	0.998737	-4.27253
CLCN6	-0.187671	9.17575	-1.63637	0.110085	0.998737	-4.27253
AP2M1	-0.278726	10.0557	-1.63603	0.110156	0.998737	-4.27282
NMBR	0.163214	5.09392	1.63598	0.110166	0.998737	-4.27286
LOC401052	-0.0916245	5.15391	-1.63512	0.110348	0.998737	-4.2736
MYH9	-0.276241	11.7981	-1.63504	0.110364	0.998737	-4.27367
CDC42	0.176044	11.6312	1.63461	0.110454	0.998737	-4.27404
LOC100169752	-0.125419	5.07245	-1.63454	0.110469	0.998737	-4.2741
LOC100132330	-0.453437	10.1423	-1.63443	0.110493	0.998737	-4.27419
PRUNE2	-0.41933	6.58028	-1.63411	0.110561	0.998737	-4.27447
C20orf111	0.244696	11.576	1.63408	0.110566	0.998737	-4.27449
LRP12	0.203055	8.04249	1.63349	0.110692	0.998737	-4.275
FAM138A	0.215424	5.76515	1.63343	0.110704	0.998737	-4.27505
C20orf26	-0.555589	6.39502	-1.63331	0.110728	0.998737	-4.27515
ATN1	-0.274524	7.9381	-1.63304	0.110786	0.998737	-4.27539
CXorf65	0.309831	7.97832	1.63304	0.110786	0.998737	-4.27539
TELO2	-0.203659	8.12154	-1.63264	0.11087	0.998737	-4.27573
ZNF676	0.130561	5.31833	1.6325	0.110899	0.998737	-4.27584
SERPINI2	-0.293071	5.83703	-1.63213	0.110977	0.998737	-4.27616
HCAR1	-0.16424	5.49902	-1.63193	0.111021	0.998737	-4.27634
CARNS1	0.111228	5.34673	1.63192	0.111022	0.998737	-4.27634
SMAD6	-0.31245	6.6085	-1.63179	0.111051	0.998737	-4.27646
PITPNM2	-0.398464	7.93648	-1.63056	0.11131	0.998737	-4.27751
LRRCC1	0.265813	6.9861	1.63023	0.11138	0.998737	-4.27779
RCSD1	0.327573	9.23323	1.63003	0.111423	0.998737	-4.27796
MFSD6	-0.142394	5.8943	-1.62969	0.111494	0.998737	-4.27825
ZNF174	-0.155752	6.14037	-1.62958	0.111519	0.998737	-4.27835
C2orf65	0.0964095	5.18381	1.62957	0.11152	0.998737	-4.27835
C8orf39	0.11709	5.51877	1.6295	0.111535	0.998737	-4.27841
TAC4	0.121012	5.34252	1.62878	0.111687	0.998737	-4.27903
PPFIA2	0.168054	5.33193	1.6287	0.111705	0.998737	-4.2791
TRIM64	0.127186	4.95851	1.6283	0.111791	0.998737	-4.27944
TSEN34	-0.146863	11.5781	-1.62822	0.111808	0.998737	-4.27951
CSN1S1	0.163323	5.19302	1.62794	0.111867	0.998737	-4.27975
WDR69	-0.462458	7.09005	-1.62765	0.11193	0.998737	-4.28
TUSC2	-0.140095	10.6915	-1.62762	0.111935	0.998737	-4.28002
FAM82A2	-0.257159	10.4257	-1.62759	0.111941	0.998737	-4.28004
E2F7	0.380002	7.00933	1.62708	0.112051	0.998737	-4.28049
FNBP1	0.306724	9.05542	1.627	0.112068	0.998737	-4.28055
KRTAP10-10	0.13552	6.73531	1.62691	0.112086	0.998737	-4.28063
H2AFB2	0.215278	5.67005	1.62671	0.11213	0.998737	-4.2808
SMARCD2	-0.316061	7.76303	-1.6263	0.112216	0.998737	-4.28115
BBIP1	0.227703	9.29382	1.62617	0.112244	0.998737	-4.28126
C19orf51	-0.294704	5.63814	-1.62612	0.112254	0.998737	-4.2813
CDC14B	-0.268604	7.79555	-1.6256	0.112365	0.998737	-4.28174
GRM4	0.183131	5.27006	1.62549	0.11239	0.998737	-4.28184
C6orf223	0.202459	5.4404	1.625	0.112494	0.998737	-4.28226
LPPR3	-0.361335	6.19145	-1.62497	0.1125	0.998737	-4.28228
INSL6	-0.129004	5.03897	-1.62469	0.112561	0.998737	-4.28253
ANKUB1	-0.18502	5.37484	-1.62288	0.11295	0.998737	-4.28407
FAM169B	0.104702	5.09064	1.62272	0.112982	0.998737	-4.2842
SLC5A2	0.214589	7.54007	1.62264	0.113001	0.998737	-4.28427
LOC284072	0.133317	5.21158	1.62173	0.113195	0.998737	-4.28505
LOC100505784	-0.0940914	4.92354	-1.62166	0.11321	0.998737	-4.2851
PDRG1	0.186209	9.75453	1.6215	0.113246	0.998737	-4.28525
DALRD3	-0.247727	7.9324	-1.62112	0.113327	0.998737	-4.28557
MGC13053	0.109693	5.47514	1.62067	0.113423	0.998737	-4.28595
PDXDC2P	-0.227541	7.79642	-1.62027	0.11351	0.998737	-4.28629
CLEC5A	0.122839	5.34091	1.62016	0.113535	0.998737	-4.28639
KIAA1609	-0.170603	7.42134	-1.62005	0.113558	0.998737	-4.28648
XRCC1	-0.207531	10.1699	-1.61969	0.113636	0.998737	-4.28679
SCNN1D	0.159075	6.1403	1.61967	0.113638	0.998737	-4.2868
SUSD4	-0.103876	5.48416	-1.61862	0.113866	0.998737	-4.2877
KRT28	0.0910855	5.19343	1.61803	0.113994	0.998737	-4.2882
XPR1	-0.255042	7.78162	-1.61797	0.114007	0.998737	-4.28825
LOC149703	0.123142	5.32967	1.61796	0.114008	0.998737	-4.28825
ZNF74	-0.222169	6.56778	-1.61796	0.114008	0.998737	-4.28826
IL17RB	0.114616	5.54231	1.6178	0.114043	0.998737	-4.28839
UBXN11	-0.218796	6.52394	-1.61776	0.114051	0.998737	-4.28842
ASB13	-0.226647	7.94239	-1.61762	0.114082	0.998737	-4.28855
LOC100507468	0.126376	5.46004	1.61729	0.114153	0.998737	-4.28882
FMN2	0.148885	5.21049	1.61692	0.114233	0.998737	-4.28914
ERRFI1	-0.471541	13.6385	-1.61588	0.114458	0.998737	-4.29002
DOCK9	-0.379868	9.04627	-1.61536	0.114572	0.998737	-4.29047
C10orf81	-0.596525	6.4188	-1.61525	0.114597	0.998737	-4.29056
RHOBTB2	-0.340528	9.52729	-1.61524	0.114597	0.998737	-4.29057
LRRC46	-0.62971	7.16239	-1.61508	0.114633	0.998737	-4.2907
ACP5	-0.479905	13.9336	-1.61507	0.114634	0.998737	-4.29071
ADAMTS17	0.0964277	5.32563	1.61503	0.114644	0.998737	-4.29075
TMEM180	-0.311516	8.44048	-1.61496	0.114659	0.998737	-4.29081
SCCPDH	-0.27201	10.6654	-1.61496	0.114659	0.998737	-4.29081
EPX	-0.102431	5.0183	-1.61456	0.114746	0.998737	-4.29115
C6orf124	0.633513	6.22957	1.61395	0.114877	0.998737	-4.29166
PTTG1IP	-0.238431	12.9388	-1.61391	0.114886	0.998737	-4.2917
FBXO36	-0.288708	6.34962	-1.61369	0.114934	0.998737	-4.29188
ATP13A2	-0.215012	6.75712	-1.61368	0.114937	0.998737	-4.29189
BTN2A3P	0.401108	7.7272	1.61357	0.114961	0.998737	-4.29199
GJA5	-0.160378	5.35614	-1.61356	0.114964	0.998737	-4.292
SASH1	-0.371399	12.447	-1.61351	0.114973	0.998737	-4.29203
TMSB15B	0.22293	6.35542	1.61319	0.115044	0.998737	-4.29231
MT1F	0.364081	9.53273	1.6126	0.115172	0.998737	-4.29281
CALML4	-0.30911	7.84893	-1.61236	0.115225	0.998737	-4.29301
STRBP	-0.239107	8.49636	-1.61225	0.115249	0.998737	-4.29311
OTOP3	0.148643	5.3229	1.61219	0.115262	0.998737	-4.29316
KCNAB3	0.219491	5.63356	1.61207	0.115289	0.998737	-4.29326
TLR10	-0.0936791	5.09041	-1.61194	0.115316	0.998737	-4.29337
DPH5	0.237711	7.9997	1.61176	0.115357	0.998737	-4.29352
PIH1D2	-0.396337	6.12376	-1.61175	0.115359	0.998737	-4.29353
NEK9	-0.187492	9.15865	-1.6113	0.115457	0.998737	-4.29391
FAM133A	0.0858718	5.2774	1.61117	0.115484	0.998737	-4.29402
OR52K3P	0.109715	5.1212	1.61095	0.115532	0.998737	-4.2942
PRIC285	0.324498	7.51133	1.61058	0.115613	0.998737	-4.29452
BTD	-0.126434	5.71694	-1.61033	0.115668	0.998737	-4.29473
TUBGCP5	-0.132418	5.49008	-1.61029	0.115677	0.998737	-4.29477
THSD4	-0.234088	8.88898	-1.61019	0.115699	0.998737	-4.29485
ADARB2-AS1	0.137691	5.20397	1.60987	0.115768	0.998737	-4.29512
PTGR2	-0.176186	6.58061	-1.60972	0.115801	0.998737	-4.29525
FABP4	-0.56191	7.77806	-1.60937	0.115878	0.998737	-4.29554
RFPL1-AS1	-0.0882801	5.04552	-1.60935	0.115883	0.998737	-4.29557
MALL	-0.448727	10.1708	-1.60891	0.115978	0.998737	-4.29593
ALMS1	-0.229056	7.91228	-1.60771	0.116242	0.998737	-4.29695
LOC100129515	-0.103013	5.20627	-1.60645	0.116519	0.998737	-4.29801
PPPDE2	0.281767	7.49633	1.60643	0.116525	0.998737	-4.29804
HMGN2P46	-0.201497	14.6294	-1.60632	0.116548	0.998737	-4.29813
SSH3	-0.232662	9.9279	-1.60576	0.116672	0.998737	-4.2986
CENPF	-0.279607	6.63553	-1.60547	0.116736	0.998737	-4.29885
MTHFD2	0.252435	11.3637	1.60517	0.116802	0.998737	-4.2991
KLK12	-0.395808	5.89896	-1.6044	0.116972	0.998737	-4.29975
CLCA3P	0.151284	5.24004	1.60428	0.116998	0.998737	-4.29985
POLR3GL	-0.168848	10.7766	-1.60418	0.117021	0.998737	-4.29994
AKAP13	-0.262771	12.5321	-1.60417	0.117022	0.998737	-4.29994
GYPA	-0.146294	5.2026	-1.60404	0.117051	0.998737	-4.30005
SNCB	0.292023	5.89605	1.60374	0.117118	0.998737	-4.30031
C2orf73	-0.326985	6.06335	-1.60307	0.117266	0.998737	-4.30088
PCDHB6	-0.107842	4.98709	-1.60292	0.117298	0.998737	-4.301
PTPLAD1	-0.194343	10.6454	-1.6026	0.117369	0.998737	-4.30127
SYT14L	-0.113352	5.04956	-1.60117	0.117687	0.998737	-4.30248
H2AFY2	-0.155832	6.343	-1.60115	0.11769	0.998737	-4.30249
STK39	-0.230335	7.84242	-1.60102	0.11772	0.998737	-4.3026
CC2D1A	-0.171909	7.80541	-1.60089	0.117748	0.998737	-4.30271
ZNF772	0.0914816	5.34902	1.60032	0.117875	0.998737	-4.30319
MYZAP	-0.3139	7.55466	-1.59999	0.117949	0.998737	-4.30347
RSRC1	0.32126	7.80983	1.59995	0.117957	0.998737	-4.3035
CNTN4	-0.124161	5.2896	-1.59949	0.118061	0.998737	-4.30389
IFNG	0.442786	6.43911	1.59946	0.118066	0.998737	-4.30391
LOC440434	-0.294522	7.25318	-1.59932	0.118099	0.998737	-4.30404
ZFHX3	-0.259499	10.9464	-1.59903	0.118161	0.998737	-4.30428
LOC343052	0.0809999	5.01646	1.59875	0.118224	0.998737	-4.30451
ZNF280A	-0.0905667	5.10431	-1.59854	0.118271	0.998737	-4.30469
NPBWR1	0.313099	6.41687	1.59838	0.118307	0.998737	-4.30483
PCDP1	-0.254318	5.80567	-1.5983	0.118324	0.998737	-4.30489
C9orf153	0.222671	5.23687	1.59768	0.118463	0.998737	-4.30542
DEFA6	0.0953814	5.19092	1.59752	0.118498	0.998737	-4.30555
C7orf57	-0.194901	5.32436	-1.59745	0.118515	0.998737	-4.30561
AGSK1	-0.365303	11.3968	-1.59729	0.118549	0.998737	-4.30574
TOMM40L	0.169179	8.48877	1.59729	0.118551	0.998737	-4.30575
IL6R	-0.201783	10.1987	-1.59617	0.1188	0.998737	-4.30668
LYPD3	0.387787	8.07351	1.5961	0.118817	0.998737	-4.30675
CNTLN	0.372283	7.86435	1.59534	0.118986	0.998737	-4.30738
DYRK3	0.239378	10.2996	1.59505	0.119051	0.998737	-4.30763
DKK3	-0.354341	13.0819	-1.59499	0.119063	0.998737	-4.30767
STK38	-0.260385	7.35318	-1.59418	0.119246	0.998737	-4.30836
ZNF444	-0.176135	10.3579	-1.59411	0.119262	0.998737	-4.30842
XPNPEP3	-0.152928	6.07387	-1.5941	0.119263	0.998737	-4.30842
LRRC48	-0.514292	6.82531	-1.59391	0.119307	0.998737	-4.30859
RPRD2	-0.138714	7.88498	-1.59287	0.119539	0.998737	-4.30946
FBXO31	-0.29761	7.46527	-1.59273	0.119572	0.998737	-4.30958
TUBGCP2	-0.26482	8.7633	-1.59266	0.119587	0.998737	-4.30963
CCDC74B	-0.594074	7.63607	-1.59229	0.119671	0.998737	-4.30995
ARHGAP32	-0.139666	6.94614	-1.5921	0.119712	0.998737	-4.3101
DCTN1	-0.264754	7.61926	-1.5921	0.119713	0.998737	-4.3101
CYSLTR1	0.154817	6.02302	1.59209	0.119715	0.998737	-4.31011
EDN3	0.0942967	5.15275	1.59207	0.119719	0.998737	-4.31013
DPP6	-0.222264	5.74176	-1.59189	0.11976	0.998737	-4.31028
MIPEP	-0.141999	6.49071	-1.59123	0.11991	0.998737	-4.31084
NDST4	-0.0980712	5.10407	-1.59115	0.119926	0.998737	-4.3109
ZNF219	-0.259039	12.1409	-1.59069	0.120031	0.998737	-4.31129
CTAGE1	-0.110868	5.80593	-1.58993	0.120202	0.998737	-4.31193
MAK	-0.261727	6.27994	-1.58957	0.120283	0.998737	-4.31222
ARL1	0.201014	9.83043	1.58952	0.120294	0.998737	-4.31227
OMP	0.252828	5.76317	1.58927	0.120351	0.998737	-4.31248
RAP2B	0.222201	8.40964	1.58914	0.12038	0.998737	-4.31259
SMARCD3	-0.180149	10.6863	-1.5885	0.120525	0.998737	-4.31312
POU5F1P4	0.196335	6.18688	1.58828	0.120576	0.998737	-4.31331
GBP5	0.425641	9.89043	1.58817	0.120601	0.998737	-4.3134
FBXW11	-0.258111	10.8282	-1.58793	0.120654	0.998737	-4.3136
CLEC3A	-0.0805175	5.06016	-1.58785	0.120672	0.998737	-4.31366
SPATA17	-0.259176	5.76478	-1.58781	0.120682	0.998737	-4.3137
UBXN10	-0.510839	7.58442	-1.58742	0.120769	0.998737	-4.31402
SMAD5-AS1	0.207886	6.02085	1.58699	0.120867	0.998737	-4.31438
TIFA	0.302722	10.3528	1.58671	0.120931	0.998737	-4.31462
BAIAP3	-0.232789	5.89028	-1.58624	0.121038	0.998737	-4.31502
RDH13	-0.238845	7.43638	-1.58602	0.121089	0.998737	-4.3152
GTF2I	-0.188018	11.9376	-1.5856	0.121183	0.998737	-4.31555
COL13A1	-0.306947	9.37184	-1.58553	0.121199	0.998737	-4.31561
MBOAT2	-0.365071	7.94955	-1.58552	0.121201	0.998737	-4.31562
RAPGEFL1	0.107291	5.59863	1.58518	0.121278	0.998737	-4.3159
MYL1	-0.101182	5.13655	-1.5849	0.121342	0.998737	-4.31614
KRTAP1-5	0.0920262	5.10293	1.58473	0.12138	0.998737	-4.31628
CCDC146	-0.438554	7.99416	-1.58461	0.121408	0.998737	-4.31638
MYO19	-0.272265	10.3271	-1.58438	0.12146	0.998737	-4.31657
INTS10	-0.198187	11.1012	-1.58431	0.121477	0.998737	-4.31663
C14orf28	0.124458	7.29302	1.58378	0.121597	0.998737	-4.31707
SPNS2	-0.331285	12.5499	-1.58365	0.121626	0.998737	-4.31718
C17orf57	-0.0851533	5.03458	-1.58353	0.121654	0.998737	-4.31728
HOXA11-AS1	0.0863419	5.13818	1.58305	0.121765	0.998737	-4.31769
C20orf108	-0.231684	9.01089	-1.58248	0.121894	0.998737	-4.31816
GRK5	-0.317975	11.0759	-1.5823	0.121936	0.998737	-4.31831
CADPS2	0.127167	6.72286	1.58217	0.121964	0.998737	-4.31842
C1orf187	0.57137	7.05911	1.58211	0.121979	0.998737	-4.31847
TMCO2	0.159293	5.75318	1.58194	0.122018	0.998737	-4.31861
LY6G6F	0.143112	5.24889	1.58184	0.122041	0.998737	-4.3187
CST2	0.158727	5.38965	1.58166	0.122081	0.998737	-4.31884
CIZ1	-0.222055	8.58768	-1.58037	0.122376	0.998737	-4.31992
EIF4A1	-0.179008	14.506	-1.58024	0.122407	0.998737	-4.32003
FUT6	-0.183917	14.8763	-1.58018	0.12242	0.998737	-4.32008
SPIRE2	-0.136422	5.49335	-1.57999	0.122464	0.998737	-4.32024
ZMYND10	-0.636541	7.62512	-1.57949	0.122578	0.998737	-4.32065
PCYT1B	-0.120178	5.20756	-1.57913	0.122662	0.998737	-4.32096
GCGR	0.139029	5.46386	1.57893	0.122707	0.998737	-4.32112
EYS	0.0715159	5.0973	1.57888	0.122718	0.998737	-4.32116
IFT172	-0.38343	10.0623	-1.57884	0.122728	0.998737	-4.3212
R3HDM1	-0.150392	6.89278	-1.57873	0.122753	0.998737	-4.32129
PRPF31	-0.157943	10.4377	-1.57862	0.122777	0.998737	-4.32138
ADORA2B	-0.206573	8.43905	-1.57806	0.122906	0.998737	-4.32184
GABRP	-0.174967	5.66463	-1.578	0.12292	0.998737	-4.32189
ALCAM	0.288352	8.73626	1.57789	0.122945	0.998737	-4.32198
KLHDC10	-0.143081	9.33084	-1.57732	0.123077	0.998737	-4.32246
VWF	-0.460948	12.0868	-1.57721	0.123103	0.998737	-4.32256
MBD6	-0.234171	8.97688	-1.57676	0.123206	0.998737	-4.32293
ACVRL1	-0.403129	11.1812	-1.57674	0.12321	0.998737	-4.32294
RNU12	0.518702	8.60536	1.57674	0.123211	0.998737	-4.32295
SLC25A14	-0.22622	8.43381	-1.57666	0.123229	0.998737	-4.32301
MYO1B	0.285632	9.43835	1.57636	0.123297	0.998737	-4.32326
EIF1B	0.24393	11.0114	1.57631	0.123309	0.998737	-4.3233
EDAR	0.0905628	5.1139	1.5762	0.123336	0.998737	-4.3234
CIDEB	-0.154877	6.22438	-1.57598	0.123386	0.998737	-4.32358
RPS12	-0.182183	15.1396	-1.57597	0.123387	0.998737	-4.32358
PAAF1	-0.142437	7.39995	-1.57597	0.123389	0.998737	-4.32359
FLJ44715	0.125891	5.48895	1.57563	0.123466	0.998737	-4.32387
PQBP1	0.174398	9.7344	1.57548	0.123502	0.998737	-4.324
TCP10L2	0.0939551	5.19309	1.57504	0.123602	0.998737	-4.32436
CHP	-0.186077	12.9296	-1.57469	0.123683	0.998737	-4.32465
C1orf21	0.21366	8.93181	1.57442	0.123747	0.998737	-4.32488
LIMA1	-0.241846	9.99277	-1.57441	0.123749	0.998737	-4.32489
ACCN2	-0.227824	6.09475	-1.5739	0.123866	0.998737	-4.32531
PPP4R1L	0.10137	5.18238	1.57388	0.12387	0.998737	-4.32532
SH3BP5L	-0.28506	9.01458	-1.57313	0.124044	0.998737	-4.32595
PSTK	0.179135	5.71677	1.573	0.124075	0.998737	-4.32606
MAP3K3	-0.24198	11.3335	-1.57295	0.124086	0.998737	-4.3261
C21orf59	-0.194115	10.3653	-1.57231	0.124234	0.998737	-4.32663
C5orf15	0.148412	9.75418	1.57227	0.124243	0.998737	-4.32666
KCNK2	0.101461	5.08204	1.5721	0.124282	0.998737	-4.3268
BNC1	-0.0933793	5.12219	-1.57197	0.124312	0.998737	-4.32691
MIDN	-0.240738	6.95971	-1.57192	0.124326	0.998737	-4.32696
TRIM2	-0.291629	9.4093	-1.57184	0.124344	0.998737	-4.32702
HEATR5B	-0.139963	6.15819	-1.57183	0.124347	0.998737	-4.32703
PITPNM1	-0.328334	7.23181	-1.57154	0.124413	0.998737	-4.32727
FAM47E	-0.286442	6.32482	-1.57106	0.124523	0.998737	-4.32767
IL2	0.211213	5.69636	1.57098	0.124542	0.998737	-4.32773
TMED8	-0.226978	8.23444	-1.56975	0.124828	0.998737	-4.32875
PDE4DIP	0.373695	9.47197	1.56957	0.12487	0.998737	-4.3289
NUDT16P1	-0.130168	5.27858	-1.5695	0.124887	0.998737	-4.32896
ISM2	-0.07056	5.27349	-1.56927	0.124942	0.998737	-4.32916
CRLF1	-0.497081	9.69279	-1.56885	0.12504	0.998737	-4.32951
DDX59	0.204389	7.16836	1.56864	0.125088	0.998737	-4.32968
UXT	0.188449	12.481	1.56823	0.125183	0.998737	-4.33002
STATH	-0.0827316	5.17188	-1.56821	0.125188	0.998737	-4.33003
TBX4	-0.354977	7.91989	-1.5682	0.125191	0.998737	-4.33004
TMC1	-0.154857	5.25771	-1.56714	0.125438	0.998737	-4.33092
TECPR2	-0.312166	8.46239	-1.56647	0.125594	0.998737	-4.33147
PFDN4	0.285236	9.15388	1.56611	0.125679	0.998737	-4.33177
SLC25A5	-0.15291	13.8411	-1.56593	0.125721	0.998737	-4.33192
LOC100128843	0.147273	5.62499	1.56579	0.125755	0.998737	-4.33204
CRCT1	0.317695	5.77724	1.56556	0.125808	0.998737	-4.33223
SGSM3	-0.295672	10.3866	-1.56548	0.125827	0.998737	-4.3323
C9orf21	0.250667	8.39571	1.56497	0.125947	0.998737	-4.33272
CCDC122	0.261704	6.15241	1.56467	0.126016	0.998737	-4.33296
EMX1	0.18263	6.61093	1.56414	0.126141	0.998737	-4.3334
UBE2R2	-0.27869	12.2224	-1.56331	0.126336	0.998737	-4.33409
ICOS	0.400145	7.575	1.56329	0.12634	0.998737	-4.3341
LOC646999	0.150009	5.15155	1.5625	0.126526	0.998737	-4.33476
MAPK14	-0.13991	8.83361	-1.56243	0.126542	0.998737	-4.33481
GCM1	0.167694	5.89773	1.56238	0.126553	0.998737	-4.33485
FBXL19-AS1	-0.0763802	4.94288	-1.56236	0.126559	0.998737	-4.33488
BPIFB1	-1.29292	8.72115	-1.56224	0.126587	0.998737	-4.33497
KIAA0753	-0.174911	8.52948	-1.5617	0.126715	0.998737	-4.33542
BTF3	-0.197407	14.6266	-1.56161	0.126737	0.998737	-4.3355
TOR3A	-0.175556	11.009	-1.56139	0.126787	0.998737	-4.33568
ZNF77	-0.205819	7.64385	-1.56135	0.126798	0.998737	-4.33571
JAK3	0.250757	10.3642	1.56101	0.126878	0.998737	-4.33599
RDM1	-0.108731	5.34466	-1.55962	0.127207	0.998737	-4.33714
PFN2	-0.233896	7.26709	-1.55951	0.127232	0.998737	-4.33723
B3GNT6	-0.107227	5.58534	-1.5595	0.127233	0.998737	-4.33723
RGS13	0.200008	5.91136	1.5589	0.127375	0.998737	-4.33773
LSM14B	-0.280691	7.87652	-1.55846	0.127481	0.998737	-4.3381
MTRNR2L6	-0.10743	16.8486	-1.55831	0.127516	0.998737	-4.33822
SOX30	0.111894	5.17679	1.55809	0.127568	0.998737	-4.3384
UFSP2	-0.209544	9.1531	-1.55807	0.127573	0.998737	-4.33842
PEX14	-0.216073	11.2266	-1.55772	0.127655	0.998737	-4.33871
FAM181B	0.301294	6.11202	1.55767	0.127667	0.998737	-4.33874
TMED7	0.139159	8.09114	1.55748	0.127712	0.998737	-4.3389
SELS	0.226369	13.4135	1.55677	0.127881	0.998737	-4.33949
MCART2	0.0878598	5.56435	1.55664	0.127911	0.998737	-4.33959
LOC100506485	-0.0984455	4.94569	-1.55654	0.127935	0.998737	-4.33968
PANX2	0.243903	5.88628	1.55615	0.128028	0.998737	-4.34
C7orf33	-0.102262	5.03011	-1.55596	0.128074	0.998737	-4.34016
RREB1	-0.132888	9.17387	-1.5559	0.128087	0.998737	-4.3402
FCN1	-0.578378	9.72479	-1.55542	0.128202	0.998737	-4.3406
CC2D2A	-0.281388	5.93574	-1.55536	0.128216	0.998737	-4.34065
NBEAL2	-0.245297	8.05245	-1.55522	0.128248	0.998737	-4.34076
PTCD1	-0.288109	9.74618	-1.55499	0.128304	0.998737	-4.34095
NSMAF	-0.231796	10.1587	-1.55491	0.128322	0.998737	-4.34102
DGKD	-0.275887	11.5153	-1.55489	0.128328	0.998737	-4.34104
UBE2J1	0.234984	9.15675	1.55472	0.128369	0.998737	-4.34118
RAD23B	-0.175375	11.5943	-1.55466	0.128382	0.998737	-4.34122
SSU72	-0.226467	10.8712	-1.5546	0.128397	0.998737	-4.34128
PHB2	-0.100826	12.907	-1.55405	0.128528	0.998737	-4.34173
CISD2	0.259662	9.89824	1.554	0.12854	0.998737	-4.34177
PRSS1	0.160504	5.2527	1.55397	0.128547	0.998737	-4.34179
PIGO	-0.174659	7.38209	-1.55366	0.12862	0.998737	-4.34205
GPR111	-0.0916296	5.13404	-1.55317	0.128738	0.998737	-4.34245
CRB2	0.127152	5.15342	1.55303	0.128771	0.998737	-4.34257
PPIL6	-0.292028	5.97468	-1.55294	0.128792	0.998737	-4.34264
DCAKD	-0.154167	7.74754	-1.55282	0.12882	0.998737	-4.34274
TRIM68	-0.141195	6.38451	-1.55253	0.128891	0.998737	-4.34298
CD274	0.414191	10.9317	1.55244	0.128912	0.998737	-4.34305
MPP1	-0.369913	12.0291	-1.55239	0.128923	0.998737	-4.34309
GRXCR1	-0.0847003	5.0236	-1.55205	0.129005	0.998737	-4.34337
PPP1R15B	0.330576	8.12955	1.55179	0.129066	0.998737	-4.34358
YWHAG	-0.180869	13.4536	-1.55173	0.129083	0.998737	-4.34364
DOCK6	-0.315175	9.39978	-1.55167	0.129096	0.998737	-4.34368
CXCR4	-0.328147	13.3122	-1.55127	0.129191	0.998737	-4.34401
IL1RN	0.565921	9.22435	1.55088	0.129285	0.998737	-4.34433
EMR1	0.3561	6.74158	1.55076	0.129314	0.998737	-4.34443
MMEL1	0.207957	6.14908	1.55029	0.129426	0.998737	-4.34482
LOC283861	0.119735	5.45781	1.55024	0.129439	0.998737	-4.34486
TCERG1L	0.180984	5.42297	1.55017	0.129455	0.998737	-4.34492
LOC100291666	-0.0955713	5.09024	-1.55012	0.129467	0.998737	-4.34496
MB21D2	0.306364	8.41824	1.54994	0.129509	0.998737	-4.3451
BRK1	-0.0864815	13.7165	-1.54976	0.129553	0.998737	-4.34525
NAB1	0.177925	9.37953	1.54964	0.129582	0.998737	-4.34535
EIF2AK1	-0.211861	8.71804	-1.54924	0.129679	0.998737	-4.34568
AKAP3	0.147962	4.91214	1.54916	0.129697	0.998737	-4.34574
PDZD7	-0.255539	15.2202	-1.54914	0.129703	0.998737	-4.34576
COG1	-0.185575	7.95902	-1.54908	0.129716	0.998737	-4.34581
TLR2	0.398462	10.9513	1.54874	0.1298	0.998737	-4.34609
AIPL1	0.111811	5.13915	1.54845	0.129868	0.998737	-4.34633
DCAF8	-0.214174	7.2181	-1.54835	0.129893	0.998737	-4.34641
CCDC24	-0.314537	8.8582	-1.5469	0.130241	0.998737	-4.3476
POU3F4	0.115688	5.37383	1.54686	0.13025	0.998737	-4.34763
MRVI1-AS1	-0.144759	5.41413	-1.54681	0.130263	0.998737	-4.34767
TIGD5	-0.252615	7.57135	-1.54662	0.130309	0.998737	-4.34783
KIAA0930	-0.258617	11.7255	-1.54659	0.130317	0.998737	-4.34786
BCAP31	-0.17972	13.5229	-1.54656	0.130324	0.998737	-4.34788
TAS2R60	0.091038	5.18175	1.54654	0.130329	0.998737	-4.3479
CEACAM1	-0.357904	8.21598	-1.5464	0.130362	0.998737	-4.34801
ULK4	-0.203936	6.45676	-1.54617	0.130416	0.998737	-4.34819
C7orf61	0.186232	5.77337	1.54576	0.130516	0.998737	-4.34853
CARD17	0.301457	8.16017	1.54493	0.130717	0.998737	-4.34921
MFAP3	-0.233253	6.88028	-1.54438	0.13085	0.998737	-4.34966
NXF5	-0.278466	5.62101	-1.54401	0.130939	0.998737	-4.34997
RAB39B	0.291361	7.33211	1.54396	0.130951	0.998737	-4.35001
RASAL2	-0.231943	10.8741	-1.54375	0.131002	0.998737	-4.35018
MORC2	-0.222298	10.4017	-1.5436	0.131039	0.998737	-4.3503
LBR	-0.193704	10.3772	-1.54352	0.131057	0.998737	-4.35036
PKLR	0.0949399	5.43004	1.54322	0.13113	0.998737	-4.35061
FAM27E3	-0.188427	6.52599	-1.54304	0.131175	0.998737	-4.35076
FBXO9	-0.134267	10.1227	-1.54217	0.131385	0.998737	-4.35147
LRRC8A	-0.283285	12.5053	-1.54202	0.131422	0.998737	-4.3516
VPS13B	-0.20818	8.26411	-1.54189	0.131454	0.998737	-4.3517
NPAS2	-0.202021	6.81249	-1.54176	0.131484	0.998737	-4.35181
ARF3	0.295178	10.8356	1.54174	0.131489	0.998737	-4.35182
APLP2	-0.229335	11.9243	-1.5414	0.131573	0.998737	-4.3521
NPPC	0.12136	5.55585	1.54134	0.131587	0.998737	-4.35215
SH3BP4	-0.231185	6.78392	-1.54133	0.131589	0.998737	-4.35216
RIBC2	-0.367731	5.96016	-1.54109	0.131647	0.998737	-4.35235
FOXC1	-0.352164	11.9033	-1.54107	0.131652	0.998737	-4.35237
INSL4	-0.0908006	5.19336	-1.54078	0.131721	0.998737	-4.3526
SCRN1	-0.221675	9.38922	-1.54037	0.131822	0.998737	-4.35294
ANAPC5	-0.170741	11.3544	-1.54018	0.131868	0.998737	-4.3531
ARL4C	-0.376817	10.2068	-1.54002	0.131908	0.998737	-4.35323
BACE2	-0.275807	11.5069	-1.5399	0.131937	0.998737	-4.35333
BBS2	-0.229901	9.2239	-1.53926	0.132093	0.998737	-4.35385
GNLY	0.352408	8.79503	1.53922	0.132102	0.998737	-4.35388
NDUFV1	-0.169312	11.2148	-1.5392	0.132107	0.998737	-4.3539
FUCA1	-0.373182	9.79429	-1.53913	0.132124	0.998737	-4.35395
ZNF784	0.257082	7.56743	1.53909	0.132135	0.998737	-4.35399
KPNA6	-0.21675	7.92901	-1.53907	0.132138	0.998737	-4.354
LHX1	0.225907	6.76657	1.53888	0.132184	0.998737	-4.35416
LOC728716	0.0829907	5.10036	1.53865	0.132242	0.998737	-4.35435
VPS26B	-0.232792	7.74403	-1.53846	0.132288	0.998737	-4.3545
FCGR2A	0.302846	9.23693	1.53836	0.132311	0.998737	-4.35458
TMEM192	-0.177712	6.15307	-1.53781	0.132448	0.998737	-4.35504
LOC100132167	0.229575	11.5551	1.53775	0.132461	0.998737	-4.35508
NTN3	0.159203	5.62858	1.53739	0.132548	0.998737	-4.35537
PNLDC1	-0.122363	5.41049	-1.53733	0.132564	0.998737	-4.35542
LINC00302	0.118822	5.5475	1.5373	0.132571	0.998737	-4.35545
RAB11FIP3	-0.234771	9.30458	-1.53714	0.13261	0.998737	-4.35558
USH2A	0.0770679	5.12717	1.53699	0.132646	0.998737	-4.3557
ADRA1D	0.192235	7.04035	1.53662	0.132737	0.998737	-4.356
UBE4A	-0.210254	9.8331	-1.53656	0.132753	0.998737	-4.35605
TAS2R31	0.146773	5.86769	1.53529	0.133062	0.998737	-4.35708
NHLRC4	-0.32145	6.3333	-1.53526	0.133071	0.998737	-4.35711
ZNF589	-0.264333	7.06028	-1.53524	0.133076	0.998737	-4.35713
GIMAP6	-0.304823	9.31041	-1.53512	0.133104	0.998737	-4.35722
MRPL54	0.293567	10.367	1.53492	0.133153	0.998737	-4.35738
OR1G1	0.0949349	5.08026	1.53484	0.133173	0.998737	-4.35745
KLF13	-0.259337	12.2586	-1.53409	0.133357	0.998737	-4.35806
FLJ21408	0.343334	6.97013	1.53405	0.133368	0.998737	-4.3581
DIAPH1	-0.150961	12.9816	-1.534	0.13338	0.998737	-4.35814
MED31	0.262336	7.85769	1.5335	0.133502	0.998737	-4.35854
NR2F2	-0.332286	10.2681	-1.53329	0.133555	0.998737	-4.35872
DVL3	-0.20939	7.95559	-1.53287	0.133658	0.998737	-4.35906
EIF4H	-0.308213	13.2883	-1.53285	0.133663	0.998737	-4.35907
KANK3	-0.283051	9.94648	-1.53263	0.133717	0.998737	-4.35925
CD72	-0.243028	6.05481	-1.53248	0.133753	0.998737	-4.35937
TRIM72	0.130137	5.30616	1.53197	0.133878	0.998737	-4.35979
DNAJC9	-0.166405	9.6019	-1.53092	0.134137	0.998737	-4.36064
SLC44A4	-0.480709	6.68169	-1.53082	0.134162	0.998737	-4.36072
GBP6	0.312583	10.4947	1.53079	0.13417	0.998737	-4.36075
SHC1	-0.17261	10.4425	-1.53059	0.134218	0.998737	-4.36091
SUDS3	-0.150671	8.06765	-1.53048	0.134246	0.998737	-4.361
CCDC13	0.123565	5.42012	1.53042	0.134262	0.998737	-4.36105
IL13RA1	-0.188866	11.7086	-1.53026	0.134301	0.998737	-4.36118
UFD1L	0.145966	10.3087	1.53016	0.134326	0.998737	-4.36126
FOXRED2	-0.117619	5.78946	-1.53004	0.134356	0.998737	-4.36136
HNRNPAB	-0.350464	8.46297	-1.52989	0.134392	0.998737	-4.36148
C2orf72	0.106139	5.52604	1.52948	0.134492	0.998737	-4.36181
PLD3	-0.237861	8.37129	-1.52938	0.134519	0.998737	-4.36189
LOC100129648	0.171901	5.44026	1.52932	0.134532	0.998737	-4.36194
BLCAP	-0.25282	7.98446	-1.52906	0.134598	0.998737	-4.36216
GDI1	-0.237968	10.2684	-1.52878	0.134666	0.998737	-4.36238
ST14	-0.305463	9.30068	-1.52839	0.134763	0.998737	-4.3627
LOC100271722	-0.0795995	5.05489	-1.52838	0.134765	0.998737	-4.3627
LOC653581	0.191147	5.52483	1.52828	0.134791	0.998737	-4.36279
GK	0.287486	8.50751	1.52821	0.134808	0.998737	-4.36284
VPS35	-0.221771	11.2492	-1.52784	0.134898	0.998737	-4.36314
KRTAP4-3	0.109334	4.97332	1.52745	0.134995	0.998737	-4.36346
C1orf110	-0.332593	5.48411	-1.52731	0.135032	0.998737	-4.36358
SLC25A3	-0.184171	14.1569	-1.52716	0.135069	0.998737	-4.3637
HSPC081	0.11834	5.90885	1.52672	0.135178	0.998737	-4.36405
MT2A	-0.114844	16.9872	-1.5266	0.135208	0.998737	-4.36415
FCGR3A	-0.430935	11.4812	-1.52642	0.135252	0.998737	-4.36429
HAPLN4	0.147747	5.28263	1.52623	0.135298	0.998737	-4.36445
PPDPF	-0.30883	13.6152	-1.5262	0.135308	0.998737	-4.36448
LOC643406	0.112438	5.40631	1.52559	0.135458	0.998737	-4.36497
TRIM14	-0.300734	7.02774	-1.52554	0.135472	0.998737	-4.36501
CD163	-0.47844	12.0675	-1.52516	0.135566	0.998737	-4.36532
SPTSSB	0.146311	5.20014	1.52509	0.135582	0.998737	-4.36537
DNAH12	-0.806755	8.29669	-1.52456	0.135715	0.998737	-4.3658
NPDC1	-0.340878	10.6342	-1.52404	0.135843	0.998737	-4.36622
PRKDC	-0.191505	7.15811	-1.52345	0.13599	0.998737	-4.3667
MOV10L1	0.119489	5.40306	1.52304	0.136092	0.998737	-4.36703
TEKT2	-0.783244	8.141	-1.52304	0.136092	0.998737	-4.36703
C2orf18	-0.253439	7.79546	-1.52281	0.136151	0.998737	-4.36722
C9orf11	-0.0874274	5.13876	-1.52251	0.136226	0.998737	-4.36746
DEPDC5	-0.20311	7.18609	-1.52242	0.136248	0.998737	-4.36753
EXOC4	-0.262893	7.63172	-1.52232	0.136274	0.998737	-4.36762
SLC25A17	-0.132089	8.44466	-1.52207	0.136334	0.998737	-4.36781
FBXW4	-0.253569	9.49466	-1.52201	0.136351	0.998737	-4.36787
NR1D1	-0.411415	12.3048	-1.52191	0.136375	0.998737	-4.36794
APOL4	0.194022	6.65719	1.52188	0.136384	0.998737	-4.36797
ASCC2	-0.247221	7.39066	-1.52166	0.136438	0.998737	-4.36815
RBM8A	-0.191481	14.2459	-1.52149	0.13648	0.998737	-4.36828
MYB	-0.289561	7.37268	-1.52117	0.13656	0.998737	-4.36854
LSP1	-0.363586	10.5342	-1.52108	0.136584	0.998737	-4.36862
HOXC13	0.135394	5.20128	1.52085	0.13664	0.998737	-4.3688
RAB11B	-0.152397	6.25899	-1.52066	0.136688	0.998737	-4.36895
KAT2A	-0.275011	10.6093	-1.5204	0.136753	0.998737	-4.36916
NID2	0.323295	8.13182	1.52033	0.13677	0.998737	-4.36922
GAS7	-0.196434	6.62066	-1.52029	0.136782	0.998737	-4.36926
ZNF264	-0.317415	7.8326	-1.52028	0.136783	0.998737	-4.36926
LEF1	-0.28746	8.05174	-1.51995	0.136866	0.998737	-4.36953
PATZ1	-0.148442	6.46187	-1.51981	0.136902	0.998737	-4.36965
LOC100506075	-0.222222	7.13095	-1.51946	0.13699	0.998737	-4.36993
INS	0.124678	5.45141	1.51906	0.137089	0.998737	-4.37025
BHLHE23	0.406371	8.67488	1.51847	0.137238	0.998737	-4.37073
ASPA	0.319904	8.37356	1.51784	0.137395	0.998737	-4.37123
MB	-0.204113	5.32958	-1.51711	0.13758	0.998737	-4.37182
C1orf144	0.253545	10.9657	1.51696	0.137617	0.998737	-4.37194
BCL10	0.149283	9.88327	1.51684	0.137647	0.998737	-4.37204
PIP4K2B	-0.197544	9.2679	-1.5167	0.137684	0.998737	-4.37216
PYGL	-0.249109	9.904	-1.51663	0.137702	0.998737	-4.37221
C7orf45	0.085589	5.21803	1.51658	0.137713	0.998737	-4.37225
POPDC3	0.119322	5.29407	1.51656	0.137717	0.998737	-4.37226
TBC1D9	0.186313	9.32474	1.51643	0.13775	0.998737	-4.37237
GLUD1	-0.106354	10.5575	-1.51641	0.137756	0.998737	-4.37239
SLITRK1	0.164088	5.36775	1.51611	0.137832	0.998737	-4.37263
INHBA	0.332323	13.5769	1.51598	0.137865	0.998737	-4.37273
HACL1	-0.107545	10.3021	-1.51587	0.137892	0.998737	-4.37282
ZNF747	-0.104453	5.43727	-1.51559	0.137964	0.998737	-4.37305
CHTF8	-0.263202	7.28141	-1.51488	0.138144	0.998737	-4.37362
STS	-0.157974	6.09242	-1.51463	0.138205	0.998737	-4.37382
AGBL2	-0.476539	6.2352	-1.51438	0.138269	0.998737	-4.37402
LIMK2	0.251151	11.5793	1.51418	0.138319	0.998737	-4.37418
[truncated: 17,594 more rows]

## Sheet: Table S6
	avg.exp	pct.exp	features.plot	id	avg.exp.scaled
Receptor binding1	0.22146	86.1537	Receptor binding1	NK_cell	0.69977
Receptor activity1	-0.00611426	3.42458	Receptor activity1	NK_cell	-0.141923
Response11	-0.00843027	31.4554	Response11	NK_cell	-0.530232
Response21	-0.00706336	11.521	Response21	NK_cell	-0.498389
Receptor binding11	0.222568	86.1747	Receptor binding1	T_cells	0.719228
Receptor activity11	0.00750266	7.23299	Receptor activity1	T_cells	0.608552
Response111	-0.00502088	31.4915	Response11	T_cells	-0.23349
Response211	-0.0080958	10.3129	Response21	T_cells	-0.556973
Receptor binding12	0.237411	85.1461	Receptor binding1	Monocyte	0.979972
Receptor activity12	0.0191425	17.8642	Receptor activity1	Monocyte	1.25007
Response112	0.0160938	49.4836	Response11	Monocyte	1.60425
Response212	0.0321513	46.3854	Response21	Monocyte	1.72674
Receptor binding13	0.129985	49.2768	Receptor binding1	HSC_-G-CSF	-0.907164
Receptor activity13	0.00401435	2.31437	Receptor activity1	HSC_-G-CSF	0.416299
Response113	0.00119111	15.5256	Response11	HSC_-G-CSF	0.30718
Response213	0.00630742	8.48602	Response21	HSC_-G-CSF	0.260299
Receptor binding14	0.232329	84.1183	Receptor binding1	Macrophage	0.890704
Receptor activity14	0.00369161	10.6373	Receptor activity1	Macrophage	0.398512
Response114	0.0106873	38.7718	Response11	Macrophage	1.13369
Response214	0.0226989	37.0791	Response21	Macrophage	1.19039
Receptor binding15	0.172561	81.8677	Receptor binding1	B_cell	-0.159246
Receptor activity15	0.00421968	7.88517	Receptor activity1	B_cell	0.427615
Response115	-0.00480013	33.5756	Response11	B_cell	-0.214277
Response215	-0.00744667	12.6453	Response21	B_cell	-0.520139
Receptor binding16	0.156946	79.8013	Receptor binding1	Smooth_muscle_cells	-0.433553
Receptor activity16	-0.0354148	3.97351	Receptor activity1	Smooth_muscle_cells	-1.75677
Response116	-0.00830618	32.7815	Response11	Smooth_muscle_cells	-0.519431
Response216	-0.00430684	28.4768	Response21	Smooth_muscle_cells	-0.341978
Receptor binding17	0.0797462	61.3717	Receptor binding1	Epithelial_cells	-1.78971
Receptor activity17	-0.0253551	10.6404	Receptor activity1	Epithelial_cells	-1.20235
Response117	-0.0201204	25.1135	Response11	Epithelial_cells	-1.5477
Response217	-0.0204848	17.1457	Response21	Epithelial_cells	-1.25995

## Sheet: Table S7
	avg.exp	pct.exp	features.plot	id	avg.exp.scaled
Receptor binding1	0.227187	90.2649	Receptor binding1	CD4_Tem	0.414725
Receptor activity1	0.0137005	9.57455	Receptor activity1	CD4_Tem	1.50838
Response11	-0.00424019	35.1018	Response11	CD4_Tem	0.135737
Response21	-0.00760858	11.8295	Response21	CD4_Tem	-0.300025
Receptor binding11	0.214358	86.1947	Receptor binding1	CD8_Tcm	0.179404
Receptor activity11	0.00928345	7.93947	Receptor activity1	CD8_Tcm	0.877136
Response111	-0.00606512	30.0953	Response11	CD8_Tcm	-0.598183
Response211	-0.0110224	9.19111	Response21	CD8_Tcm	-0.924125
Receptor binding12	0.238229	91.1408	Receptor binding1	CD4_Tcm	0.617279
Receptor activity12	-0.00254065	4.24028	Receptor activity1	CD4_Tcm	-0.812653
Response112	-0.00715046	32.004	Response11	CD4_Tcm	-1.03467
Response212	-0.00798944	10.5755	Response21	CD4_Tcm	-0.369651
Receptor binding13	0.271021	90.454	Receptor binding1	CD8_Tem	1.2188
Receptor activity13	0.00639377	6.43657	Receptor activity1	CD8_Tem	0.46417
Response113	-0.00688638	31.2811	Response11	CD8_Tem	-0.928462
Response213	-0.0127085	7.15174	Response21	CD8_Tem	-1.23237
Receptor binding14	0.153917	63.3421	Receptor binding1	CD8_Tn	-0.929293
Receptor activity14	-0.00630577	1.94848	Receptor activity1	CD8_Tn	-1.35073
Response114	-0.00419985	22.4901	Response11	CD8_Tn	0.151959
Response214	-0.00427949	8.75165	Response21	CD8_Tn	0.30858
Receptor binding15	0.217349	73.2296	Receptor binding1	CD4_reg	0.234262
Receptor activity15	0.00143693	3.03502	Receptor activity1	CD4_reg	-0.244215
Response115	7.91455e-05	20.856	Response11	CD4_reg	1.87282
Response215	-0.000509516	8.48249	Response21	CD4_reg	0.997785
Receptor binding16	0.109984	67.1642	Receptor binding1	TH17	-1.73518
Receptor activity16	5.23089e-05	6.96517	Receptor activity1	TH17	-0.442092
Response116	-0.00358111	19.403	Response11	TH17	0.400797
Response216	0.00234595	17.4129	Response21	TH17	1.5198

## Sheet: Table S8
ID	enrichmentScore	NES	pvalue	p.adjust	qvalue	group
GOBP_DE_NOVO_PROTEIN_FOLDING	0.821704	2.49987	1.32e-06	0.000806548	0.000751072	up
GOBP_RESPONSE_TO_TOPOLOGICALLY_INCORRECT_PROTEIN	0.670678	2.47687	1.35e-07	0.000248884	0.000231765	up
GOBP_PROTEIN_REFOLDING	0.903194	2.449	5.08e-07	0.000467108	0.00043498	up
GOBP_CHAPERONE_MEDIATED_PROTEIN_FOLDING	0.691551	2.40314	3.66e-06	0.00134436	0.00125189	up
GOBP_CHAPERONE_COFACTOR_DEPENDENT_PROTEIN_REFOLDING	0.8561	2.39902	4.74e-06	0.00145348	0.00135351	up
GOBP_CELLULAR_RESPONSE_TO_UNFOLDED_PROTEIN	0.661501	2.27898	3.87e-05	0.00737246	0.00686537	up
GOBP_RESPONSE_TO_HEAT	0.708597	2.2488	0.000558658	0.0427839	0.0398412	up
GOBP_PROTEIN_FOLDING	0.556439	2.24061	2.83e-06	0.00130235	0.00121277	up
GOBP_CELLULAR_RESPONSE_TO_TOPOLOGICALLY_INCORRECT_PROTEIN	0.615624	2.15803	0.000433882	0.037975	0.035363	up
GOBP_CELLULAR_RESPONSE_TO_HEAT	0.717275	2.08988	0.000770592	0.0566539	0.0527572	up
GOBP_LEUKOCYTE_DIFFERENTIATION	-0.71444	-1.9709	0.00175103	0.100575	0.0936572	down
GOBP_IMMUNE_RESPONSE_REGULATING_CELL_SURFACE_RECEPTOR_SIGNALING_PATHWAY	-0.637417	-1.81775	0.00366393	0.129506	0.120598	down
GOBP_G_PROTEIN_COUPLED_RECEPTOR_SIGNALING_PATHWAY	-0.673663	-1.75855	0.0120795	0.264312	0.246132	down
GOBP_CALCIUM_MEDIATED_SIGNALING	-0.568733	-1.75	0.00417716	0.14104	0.131339	down
GOBP_ALPHA_BETA_T_CELL_PROLIFERATION	-0.531131	-1.7394	0.0028593	0.116544	0.108528	down
GOBP_PROTEIN_POLYUBIQUITINATION	-0.662712	-1.72996	0.0169293	0.294449	0.274196	down
GOBP_PROTEIN_AUTOPHOSPHORYLATION	-0.684794	-1.72687	0.0146751	0.291071	0.27105	down
GOBP_REGULATION_OF_DNA_RECOMBINATION	-0.487972	-1.71399	0.00422045	0.14104	0.131339	down
GOBP_ORGAN_GROWTH	-0.656452	-1.71362	0.019554	0.311768	0.290324	down
GOBP_REGULATION_OF_G_PROTEIN_COUPLED_RECEPTOR_SIGNALING_PATHWAY	-0.618939	-1.70744	0.0221887	0.311768	0.290324	down
